# Supplementary material for: Culture Independent Genomic Comparisons Reveal Environmental Adaptations for Altiarchaeales
Source: Front Microbiol. 2016 Aug 5;7:1221. doi: 10.3389/fmicb.2016.01221 (PMC4975002; doi:10.3389/fmicb.2016.01221)
Supplement: Data Sheet S1 — Homologs of archaeal replication machinery in Altiarchaeales genomes. An X indicates the presence of a gene in the genome. [file Data_Sheet_1.XLSX]

## Sheet: Sheet1
Genome	DNA Ligase	Cdc6/Orc	PolD-S	FEN-1	DNA Gyrase A	DNA Gyrase B	MCM	PCNA	Pol B	PrlS	PriL	RFC-S	RnaseH II	TopoVI A	TopoVI B	RPA1
MSI_SM1	X	X (3 copies)	X (2 copies, 1 truncated)	X	X	X	X (2 strain dup)	X	X (3 copies)	X	X	X (2 copies)	X (2 copies)	X	X	X
CG_SM1	X	X	X	X	X	?	X	X	X (contains 2 inteins)	X	X	X	X	X	X	X
IMC4_SM1	X	X	X	X	?	X	X	X	X (contains 2 inteins)	X	X	?	X	X	X	X
WOR_SM1_SCG	X	X	X	?	X	X (2 copies, 1 truncated)	X	X (2 copies)	X (2 copies)	X	X (2 copies)	X	?	X	X	?
WOR_SM1_79	X	X	X (3 copies)	X (2 truncated)	X (3 copies)	?	X (4 copies) 1 w/inteins	X	X (2 copies)	X (2 copies)	X	X	?	X (3 copies)	X	X
WOR_SM1_86-2	X	X	X (2 copies)	?	X (3 copies)	X (2 copies)	X	?	X (2 copies)	X (2 copies)	X	X	X (2 copies)	X	X	?
pMC2A384	X	X	X	X (1 truncated)	?	?	X	?	?	X	X	X	X	X	X	?
