# Supplementary material for: Culture Independent Genomic Comparisons Reveal Environmental Adaptations for Altiarchaeales
Source: Front Microbiol. 2016 Aug 5;7:1221. doi: 10.3389/fmicb.2016.01221 (PMC4975002; doi:10.3389/fmicb.2016.01221)
Supplement: Data Sheet S2 — Workbook which contains abundances and annotations for each homologous protein identified during the comparative genome analysis. Each worksheet in this datasheet corresponds to the co-occurrence patterns described in Figure 5. [file Data_Sheet_2.XLSX]

## Sheet: CORE
Bin Number	MSI_SM1	CG_SM1	IMC4_SM1	WOR_SM1_SCG	WOR_SM1_79	WOR_SM1_86-2	pMC2A384	Annotations
918	1	0	0	1	0	1	0	D-inositol-3-phosphate glycosyltransferase	D-inositol-3-phosphate glycosyltransferase	D-inositol-3-phosphate glycosyltransferase
909	1	0	0	1	0	1	0	Trehalose/maltose import ATP-binding protein MalK	putative ABC transporter ATP-binding protein	putative ABC transporter ATP-binding protein
1271	1	0	0	1	0	1	0	SPFH domain / Band 7 family protein	SPFH domain / Band 7 family protein	SPFH domain / Band 7 family protein
475	2	1	0	1	0	1	0	Alanine--tRNA ligase	Alanine--tRNA ligase	Alanine--tRNA ligase	Alanine--tRNA ligase	Alanine--tRNA ligase
443	2	1	0	1	0	1	0	Carbonic anhydrase precursor	Carbonic anhydrase precursor	Carbonic anhydrase precursor	Carbonic anhydrase precursor	Carnitine operon protein CaiE
436	2	1	0	1	0	1	0	Phosphoribosylaminoimidazole-succinocarboxamide synthase	Phosphoribosylaminoimidazole-succinocarboxamide synthase	Phosphoribosylaminoimidazole-succinocarboxamide synthase	Phosphoribosylaminoimidazole-succinocarboxamide synthase	Phosphoribosylaminoimidazole-succinocarboxamide synthase
432	2	1	0	1	0	1	0	dTDP-4-dehydrorhamnose 3,5-epimerase	dTDP-4-dehydrorhamnose 3,5-epimerase	dTDP-4-dehydrorhamnose 3,5-epimerase	dTDP-4-dehydrorhamnose 3,5-epimerase	dTDP-4-dehydrorhamnose 3,5-epimerase
411	2	1	0	1	0	1	0	Bifunctional protein GlmU	Bifunctional protein GlmU	Bifunctional protein GlmU	Bifunctional protein GlmU	Bifunctional protein GlmU
388	2	1	0	1	0	1	0	Fumarate hydratase class II	Fumarate hydratase class II	Fumarate hydratase class II	Fumarate hydratase class II	Fumarate hydratase class II
377	2	1	0	1	0	1	0	Aspartyl/glutamyl-tRNA(Asn/Gln) amidotransferase subunit B	Aspartyl/glutamyl-tRNA(Asn/Gln) amidotransferase subunit B	Aspartyl/glutamyl-tRNA(Asn/Gln) amidotransferase subunit B	Aspartyl/glutamyl-tRNA(Asn/Gln) amidotransferase subunit B	Aspartyl/glutamyl-tRNA(Asn/Gln) amidotransferase subunit B
507	1	1	0	2	0	1	0	putative ribosomal RNA small subunit methyltransferase A	putative ribosomal RNA small subunit methyltransferase A	putative ribosomal RNA small subunit methyltransferase A	putative ribosomal RNA small subunit methyltransferase A	putative ribosomal RNA small subunit methyltransferase A
785	1	1	0	1	0	1	0	putative phosphoglucosamine mutase	putative phosphoglucosamine mutase	putative phosphoglucosamine mutase	putative phosphoglucosamine mutase
605	1	1	0	1	0	1	0	cytidylate kinase	Cytidylate kinase	Cytidylate kinase	Cytidylate kinase
481	2	0	0	1	1	1	0	ATP-dependent helicase HepA	ATP-dependent helicase HepA	RNA polymerase-associated protein RapA	RNA polymerase-associated protein RapA	RNA polymerase-associated protein RapA
445	2	0	0	1	1	1	0	transcriptional regulator PhoU	transcriptional regulator PhoU	PhoU domain protein	PhoU domain protein	PhoU domain protein
293	3	0	0	1	1	1	0	ABC-2 family transporter protein	ABC-2 family transporter protein	ABC-2 family transporter protein	ABC-2 family transporter protein	ABC-2 family transporter protein	ABC-2 family transporter protein
282	3	0	0	1	1	1	0	hypothetical protein	hypothetical protein	hypothetical protein	hypothetical protein	hypothetical protein	hypothetical protein
26	4	1	1	1	2	1	0	Malonyl-CoA reductase	Malonyl-CoA reductase	N-acetyl-gamma-glutamyl-phosphate reductase	Malonyl-CoA reductase	Malonyl CoA reductase (NADP)	Malonyl CoA reductase (NADP)	Aspartate-semialdehyde dehydrogenase	Malonyl CoA reductase (NADP)	Aspartate-semialdehyde dehydrogenase	Malonyl CoA reductase (NADP)
34	4	1	1	1	1	1	0	Archaeal Lon protease	Archaeal Lon protease	Archaeal Lon protease	Archaeal Lon protease	Archaeal Lon protease	Archaeal Lon protease	Archaeal Lon protease	Archaeal Lon protease	Archaeal Lon protease
95	3	1	1	1	1	1	0	homoserine dehydrogenase	homoserine dehydrogenase	homoserine dehydrogenase	homoserine dehydrogenase	homoserine dehydrogenase	homoserine dehydrogenase	homoserine dehydrogenase	homoserine dehydrogenase
90	3	1	1	1	1	1	0	50S ribosomal protein L35Ae	50S ribosomal protein L35Ae	50S ribosomal protein L35Ae	50S ribosomal protein L35Ae	50S ribosomal protein L35Ae	50S ribosomal protein L35Ae	50S ribosomal protein L35Ae	50S ribosomal protein L35Ae
303	2	0	1	1	1	1	0	chlorohydrolase	chlorohydrolase	5-methylthioadenosine/S-adenosylhomocysteine deaminase	5-methylthioadenosine/S-adenosylhomocysteine deaminase	5-methylthioadenosine/S-adenosylhomocysteine deaminase	5-methylthioadenosine/S-adenosylhomocysteine deaminase
206	3	0	1	1	1	1	0	Glycerol-1-phosphate dehydrogenase [NAD(P)+]	Glycerol-1-phosphate dehydrogenase [NAD(P)+]	Glycerol-1-phosphate dehydrogenase [NAD(P)+]	Glycerol-1-phosphate dehydrogenase [NAD(P)+]	Glycerol-1-phosphate dehydrogenase [NAD(P)+]	Glycerol-1-phosphate dehydrogenase [NAD(P)+]	Glycerol-1-phosphate dehydrogenase [NAD(P)+]
159	3	0	1	1	1	1	0	hypothetical protein	hypothetical protein	hypothetical protein	hypothetical protein	hypothetical protein	hypothetical protein	hypothetical protein
127	2	1	0	1	1	2	0	putative ATP-dependent RNA helicase	putative ATP-dependent RNA helicase	putative ATP-dependent RNA helicase	putative ATP-dependent RNA helicase	putative ATP-dependent RNA helicase	putative ATP-dependent RNA helicase	putative ATP-dependent RNA helicase
113	2	1	0	1	1	2	0	Bifunctional protein GlmU	Bifunctional protein GlmU	Bifunctional protein GlmU	Bifunctional protein GlmU	Bifunctional protein GlmU	Bifunctional protein GlmU	Bifunctional protein GlmU
161	3	1	0	1	1	1	0	metal-binding protein	metal-binding protein	metal-binding protein	metal-binding protein	metal-binding protein	metal-binding protein	metal-binding protein
309	2	1	0	1	1	1	0	dihydrodipicolinate reductase	dihydrodipicolinate reductase	4-hydroxy-tetrahydrodipicolinate reductase	4-hydroxy-tetrahydrodipicolinate reductase	4-hydroxy-tetrahydrodipicolinate reductase	4-hydroxy-tetrahydrodipicolinate reductase
275	2	1	0	1	1	1	0	Replication factor C small subunit	Replication factor C small subunit	Replication factor C small subunit	Replication factor C small subunit	Replication factor C small subunit	Replication factor C small subunit
254	2	1	0	1	1	1	0	putative RNA-binding protein	putative RNA-binding protein	putative RNA-binding protein	putative RNA-binding protein	putative RNA-binding protein	putative RNA-binding protein
212	2	1	1	1	1	1	0	hypothetical protein	oxidoreductase	oxidoreductase	3-ketoacyl-(acyl-carrier-protein) reductase	oxidoreductase	oxidoreductase	oxidoreductase
199	2	1	1	1	1	1	0	Translation initiation factor 5A	Translation initiation factor 5A	Translation initiation factor 5A	Translation initiation factor 5A	Translation initiation factor 5A	Translation initiation factor 5A	Translation initiation factor 5A
193	2	1	1	1	1	1	0	V-type ATP synthase subunit D	V-type ATP synthase subunit D	V-type ATP synthase subunit D	V-type ATP synthase subunit D	V-type ATP synthase subunit D	V-type ATP synthase subunit D	V-type ATP synthase subunit D
192	2	1	1	1	1	1	0	30S ribosomal protein S14 type Z	30S ribosomal protein S14 type Z	30S ribosomal protein S14 type Z	30S ribosomal protein S14 type Z	30S ribosomal protein S14 type Z	30S ribosomal protein S14 type Z	30S ribosomal protein S14 type Z
178	2	1	1	1	1	1	0	2-isopropylmalate synthase	2-isopropylmalate synthase	2-isopropylmalate synthase	2-isopropylmalate synthase	putative homocitrate synthase AksA	putative homocitrate synthase AksA	putative homocitrate synthase AksA
168	2	1	1	1	1	1	0	Aspartate-semialdehyde dehydrogenase	Aspartate-semialdehyde dehydrogenase	Aspartate-semialdehyde dehydrogenase	Aspartate-semialdehyde dehydrogenase	Aspartate-semialdehyde dehydrogenase	Aspartate-semialdehyde dehydrogenase	Aspartate-semialdehyde dehydrogenase
164	2	1	1	1	1	1	0	4-hydroxy-tetrahydrodipicolinate synthase	4-hydroxy-tetrahydrodipicolinate synthase	4-hydroxy-tetrahydrodipicolinate synthase	4-hydroxy-tetrahydrodipicolinate synthase	4-hydroxy-tetrahydrodipicolinate synthase	4-hydroxy-tetrahydrodipicolinate synthase	4-hydroxy-tetrahydrodipicolinate synthase
153	2	1	1	1	1	1	0	50S ribosomal protein L23P	50S ribosomal protein L23P	50S ribosomal protein L23P	50S ribosomal protein L23P	50S ribosomal protein L23P	50S ribosomal protein L23P	50S ribosomal protein L23P
152	2	1	1	1	1	1	0	metallo-beta-lactamase/flavodoxin domain-containing protein	metallo-beta-lactamase/flavodoxin domain-containing protein	Ribonuclease BN	Ribonuclease BN	Ribonuclease BN	metallo-beta-lactamase/flavodoxin domain-containing protein	metallo-beta-lactamase/flavodoxin domain-containing protein
135	2	1	1	1	1	1	0	DNA repair and recombination protein RadA	DNA repair and recombination protein RadA	DNA repair and recombination protein RadA	DNA repair and recombination protein RadA	DNA repair and recombination protein RadA	DNA repair and recombination protein RadA	DNA repair and recombination protein RadA
130	2	1	1	1	1	1	0	2-(3-amino-3-carboxypropyl)histidine synthase	2-(3-amino-3-carboxypropyl)histidine synthase	2-(3-amino-3-carboxypropyl)histidine synthase	2-(3-amino-3-carboxypropyl)histidine synthase	2-(3-amino-3-carboxypropyl)histidine synthase	2-(3-amino-3-carboxypropyl)histidine synthase	2-(3-amino-3-carboxypropyl)histidine synthase
129	2	1	1	1	1	1	0	bifunctional phosphopantothenoylcysteine decarboxylase/phosphopantothenate synthase	bifunctional phosphopantothenoylcysteine decarboxylase/phosphopantothenate synthase	bifunctional phosphopantothenoylcysteine decarboxylase/phosphopantothenate synthase	bifunctional phosphopantothenoylcysteine decarboxylase/phosphopantothenate synthase	bifunctional phosphopantothenoylcysteine decarboxylase/phosphopantothenate synthase	bifunctional phosphopantothenoylcysteine decarboxylase/phosphopantothenate synthase	bifunctional phosphopantothenoylcysteine decarboxylase/phosphopantothenate synthase
139	2	1	0	2	1	1	0	Inosine-5'-monophosphate dehydrogenase	inosine 5'-monophosphate dehydrogenase	inosine 5'-monophosphate dehydrogenase	Inosine-5'-monophosphate dehydrogenase	Inosine-5'-monophosphate dehydrogenase	Inosine-5'-monophosphate dehydrogenase	Inosine-5'-monophosphate dehydrogenase
43	3	1	1	2	1	1	0	Tetrahedral aminopeptidase	Tetrahedral aminopeptidase	Tetrahedral aminopeptidase	Tetrahedral aminopeptidase	Tetrahedral aminopeptidase	Tetrahedral aminopeptidase	Tetrahedral aminopeptidase	Tetrahedral aminopeptidase	Tetrahedral aminopeptidase
118	2	1	1	2	0	1	0	putative cysteine desulfurase 2	putative cysteine desulfurase 2	putative cysteine desulfurase 2	putative cysteine desulfurase 2	putative cysteine desulfurase 2	putative cysteine desulfurase 2	putative cysteine desulfurase 2
784	1	1	0	1	1	0	0	molybdenum cofactor biosynthesis protein A	7-carboxy-7-deazaguanine synthase	7-carboxy-7-deazaguanine synthase	7-carboxy-7-deazaguanine synthase
769	1	1	0	1	1	0	0	Transcription elongation factor Spt4	Transcription elongation factor Spt4	Transcription elongation factor Spt4	Transcription elongation factor Spt4
676	1	1	0	1	1	0	0	bifunctional phosphoribosylaminoimidazolecarboxamide formyltransferase/IMP cyclohydrolase	Bifunctional purine biosynthesis protein PurH	Bifunctional purine biosynthesis protein PurH	Bifunctional purine biosynthesis protein PurH
670	1	1	0	1	1	0	0	DNA-binding protein MutS2	DNA-binding protein MutS2	DNA-binding protein MutS2	DNA-binding protein MutS2
291	3	1	0	1	1	0	0	Phosphotransferase enzyme family protein	Phosphotransferase enzyme family protein	Phosphotransferase enzyme family protein	hypothetical protein	methylthioribose kinase	hypothetical protein
493	2	1	0	1	1	0	0	5'-nucleotidase	5'-nucleotidase	5'-nucleotidase	HD containing hydrolase-like enzyme	5'-nucleotidase
398	2	1	0	1	1	0	0	Inosine-5'-monophosphate dehydrogenase	Inosine-5'-monophosphate dehydrogenase	Inosine-5'-monophosphate dehydrogenase	Inosine-5'-monophosphate dehydrogenase	Inosine-5'-monophosphate dehydrogenase
394	2	1	0	1	1	0	0	carbonic anhydrase	carbonic anhydrase	Carbonic anhydrase	Carbonic anhydrase	Carbonic anhydrase
522	1	1	1	1	1	0	0	2-amino-3,7-dideoxy-D-threo-hept-6-ulosonate synthase	2-amino-3,7-dideoxy-D-threo-hept-6-ulosonate synthase	2-amino-3,7-dideoxy-D-threo-hept-6-ulosonate synthase	2-amino-3,7-dideoxy-D-threo-hept-6-ulosonate synthase	2-amino-3,7-dideoxy-D-threo-hept-6-ulosonate synthase
521	1	1	1	1	1	0	0	DNA polymerase sliding clamp	DNA polymerase sliding clamp	DNA polymerase sliding clamp	DNA polymerase sliding clamp	DNA polymerase sliding clamp
512	1	1	1	1	1	0	0	DNA-directed RNA polymerase subunit E'	DNA-directed RNA polymerase subunit E'	DNA-directed RNA polymerase subunit E'	DNA-directed RNA polymerase subunit E'	DNA-directed RNA polymerase subunit E'
423	1	1	1	1	1	0	0	50S ribosomal protein L29P	50S ribosomal protein L29P	50S ribosomal protein L29P	50S ribosomal protein L29P	50S ribosomal protein L29P
265	1	1	1	1	2	0	0	Putative arsenical pump-driving ATPase	Putative arsenical pump-driving ATPase	Putative arsenical pump-driving ATPase	Putative arsenical pump-driving ATPase	Putative arsenical pump-driving ATPase	Putative arsenical pump-driving ATPase
96	2	1	1	2	2	0	0	glycogen synthase	glycogen synthase	Glycogen synthase	Glycogen synthase	D-inositol-3-phosphate glycosyltransferase	Glycogen synthase	D-inositol-3-phosphate glycosyltransferase	Glycogen synthase
209	2	1	1	1	2	0	0	50S ribosomal protein L11	50S ribosomal protein L11	50S ribosomal protein L11	50S ribosomal protein L11	50S ribosomal protein L11	50S ribosomal protein L11	50S ribosomal protein L11
207	2	1	1	1	2	0	0	Putative snRNP Sm-like protein	Putative snRNP Sm-like protein	Putative snRNP Sm-like protein	Putative snRNP Sm-like protein	Putative snRNP Sm-like protein	Putative snRNP Sm-like protein	Putative snRNP Sm-like protein
185	2	1	1	1	2	0	0	5-formaminoimidazole-4-carboxamide-1-(beta)-D- ribofuranosyl 5'-monophosphate synthetase	5-formaminoimidazole-4-carboxamide-1-(beta)-D- ribofuranosyl 5'-monophosphate synthetase	5-formaminoimidazole-4-carboxamide-1-(beta)-D- ribofuranosyl 5'-monophosphate synthetase	5-formaminoimidazole-4-carboxamide-1-(beta)-D- ribofuranosyl 5'-monophosphate synthetase	5-formaminoimidazole-4-carboxamide-1-(beta)-D- ribofuranosyl 5'-monophosphate synthetase	5-formaminoimidazole-4-carboxamide-1-(beta)-D- ribofuranosyl 5'-monophosphate synthetase	5-formaminoimidazole-4-carboxamide-1-(beta)-D- ribofuranosyl 5'-monophosphate synthetase
323	2	1	1	1	1	0	0	50S ribosomal protein L37e	50S ribosomal protein L37e	50S ribosomal protein L37e	50S ribosomal protein L37e	50S ribosomal protein L37e	50S ribosomal protein L37e
308	2	1	1	1	1	0	0	Proline--tRNA ligase	Proline--tRNA ligase	Proline--tRNA ligase	Proline--tRNA ligase	Proline--tRNA ligase	Proline--tRNA ligase
298	2	1	1	1	1	0	0	Tungsten-containing formylmethanofuran dehydrogenase 2 subunit C	Tungsten-containing formylmethanofuran dehydrogenase 2 subunit C	Tungsten-containing formylmethanofuran dehydrogenase 2 subunit C	Tungsten-containing formylmethanofuran dehydrogenase 2 subunit C	Tungsten-containing formylmethanofuran dehydrogenase 2 subunit C	Tungsten-containing formylmethanofuran dehydrogenase 2 subunit C
279	2	1	1	1	1	0	0	2,3-bisphosphoglycerate-independent phosphoglycerate mutase 1	2,3-bisphosphoglycerate-independent phosphoglycerate mutase 1	2,3-bisphosphoglycerate-independent phosphoglycerate mutase 1	2,3-bisphosphoglycerate-independent phosphoglycerate mutase 1	2,3-bisphosphoglycerate-independent phosphoglycerate mutase 1	2,3-bisphosphoglycerate-independent phosphoglycerate mutase 1
261	2	1	1	1	1	0	0	30S ribosomal protein S19	30S ribosomal protein S19	30S ribosomal protein S19	30S ribosomal protein S19	30S ribosomal protein S19	30S ribosomal protein S19
243	2	1	1	1	1	0	0	Intracellular protease 1	Intracellular protease 1	Intracellular protease 1	Intracellular protease 1	Intracellular protease 1	Intracellular protease 1
202	3	1	1	1	1	0	0	ubiquinone/menaquinone biosynthesis methyltransferase	ubiquinone/menaquinone biosynthesis methyltransferase	ubiquinone/menaquinone biosynthesis methyltransferase	Ubiquinone/menaquinone biosynthesis C-methyltransferase UbiE	Ubiquinone/menaquinone biosynthesis C-methyltransferase UbiE	Ubiquinone/menaquinone biosynthesis C-methyltransferase UbiE	Ubiquinone/menaquinone biosynthesis C-methyltransferase UbiE
156	3	1	1	1	1	0	0	dihydroxy-acid dehydratase	dihydroxy-acid dehydratase	dihydroxy-acid dehydratase	Dihydroxy-acid dehydratase	Dihydroxy-acid dehydratase	Dihydroxy-acid dehydratase	Dihydroxy-acid dehydratase
115	3	1	1	1	1	0	0	hypothetical protein	hypothetical protein	hypothetical protein	hypothetical protein	hypothetical protein	hypothetical protein	hypothetical protein
155	3	0	1	1	2	0	0	Pyruvate synthase subunit PorB	Pyruvate synthase subunit PorB	Pyruvate synthase subunit PorB	Pyruvate synthase subunit PorB	Pyruvate synthase subunit PorB	Ketoisovalerate oxidoreductase subunit VorB	Pyruvate synthase subunit PorB
628	1	0	1	1	1	0	0	CoB--CoM heterodisulfide reductase iron-sulfur subunit A	CoB--CoM heterodisulfide reductase iron-sulfur subunit A	Heterodisulfide reductase subunit A-like protein	Heterodisulfide reductase subunit A-like protein
561	1	0	0	1	2	0	0	IS1 transposase	IS1 transposase	IS1 transposase	IS1 transposase
981	1	0	0	1	1	0	0	Aspartate aminotransferase	Aspartate aminotransferase	UDP-4-amino-4-deoxy-L-arabinose--oxoglutarate aminotransferase
952	1	0	0	1	1	0	0	Modification methylase MjaI	Modification methylase MjaI	Modification methylase MjaI
943	1	0	0	1	1	0	0	hypothetical protein	hypothetical protein	hypothetical protein
1265	1	0	0	1	1	0	0	hypothetical protein	hypothetical protein	hypothetical protein
1120	1	0	0	1	1	0	0	hypothetical protein	hypothetical protein	hypothetical protein
476	1	0	1	1	1	1	0	DNA-directed RNA polymerase subunit K	DNA-directed RNA polymerase subunit K	DNA-directed RNA polymerase subunit K	DNA-directed RNA polymerase subunit K	DNA-directed RNA polymerase subunit K
444	1	0	1	1	1	1	0	Sodium Bile acid symporter family protein	Sodium Bile acid symporter family protein	Inosine-5'-monophosphate dehydrogenase	Inosine-5'-monophosphate dehydrogenase	Inosine-5'-monophosphate dehydrogenase
437	1	0	1	1	1	1	0	putative membrane protein	putative membrane protein	putative calcium/sodium:proton antiporter	putative membrane protein	putative membrane protein
219	1	0	1	2	2	1	0	CoB--CoM heterodisulfide reductase iron-sulfur subunit C	CoB--CoM heterodisulfide reductase iron-sulfur subunit C	CoB--CoM heterodisulfide reductase iron-sulfur subunit C	CoB--CoM heterodisulfide reductase iron-sulfur subunit C	CoB--CoM heterodisulfide reductase iron-sulfur subunit C	succinate dehydrogenase iron-sulfur subunit	CoB--CoM heterodisulfide reductase iron-sulfur subunit C
25	2	0	1	3	2	2	0	molybdenum cofactor biosynthesis protein A	molybdenum cofactor biosynthesis protein A	7-carboxy-7-deazaguanine synthase	7-carboxy-7-deazaguanine synthase	7-carboxy-7-deazaguanine synthase	7-carboxy-7-deazaguanine synthase	7-carboxy-7-deazaguanine synthase	7-carboxy-7-deazaguanine synthase	7-carboxy-7-deazaguanine synthase	7-carboxy-7-deazaguanine synthase
84	2	0	1	2	2	1	0	CoB--CoM heterodisulfide reductase subunit B	CoB--CoM heterodisulfide reductase subunit B	CoB--CoM heterodisulfide reductase subunit B	CoB--CoM heterodisulfide reductase subunit B	CoB--CoM heterodisulfide reductase subunit B	CoB--CoM heterodisulfide reductase subunit B	CoB--CoM heterodisulfide reductase subunit B	CoB--CoM heterodisulfide reductase subunit B
322	1	0	0	2	1	2	0	HxlR-like helix-turn-helix	HxlR-like helix-turn-helix	HxlR-like helix-turn-helix	HxlR-like helix-turn-helix	HxlR-like helix-turn-helix	HxlR-like helix-turn-helix
150	2	0	0	2	2	1	0	hypothetical protein	hypothetical protein	hypothetical protein	hypothetical protein	hypothetical protein	hypothetical protein	hypothetical protein
782	1	0	0	1	1	1	0	Nicotinamide-nucleotide adenylyltransferase	Nicotinamide-nucleotide adenylyltransferase	Nicotinamide-nucleotide adenylyltransferase	Nicotinamide-nucleotide adenylyltransferase
652	1	0	0	1	1	1	0	NPCBM-associated, NEW3 domain of alpha-galactosidase	NPCBM-associated, NEW3 domain of alpha-galactosidase	NPCBM-associated, NEW3 domain of alpha-galactosidase	NPCBM-associated, NEW3 domain of alpha-galactosidase
618	1	0	0	1	1	1	0	Transposase DDE domain protein	Transposase DDE domain protein	Transposase DDE domain protein	Transposase DDE domain protein
239	2	0	0	1	2	1	0	Trehalose/maltose import ATP-binding protein MalK	Trehalose/maltose import ATP-binding protein MalK	Trehalose/maltose import ATP-binding protein MalK	Trehalose/maltose import ATP-binding protein MalK	Trehalose/maltose import ATP-binding protein MalK	Trehalose/maltose import ATP-binding protein MalK
232	2	0	0	1	2	1	0	hypothetical protein	hypothetical protein	hypothetical protein	hypothetical protein	hypothetical protein	hypothetical protein
236	1	0	0	1	2	2	0	hypothetical protein	hypothetical protein	hypothetical protein	hypothetical protein	hypothetical protein	hypothetical protein
401	1	0	0	1	2	1	0	DNA-binding transcriptional activator PspC	DNA-binding transcriptional activator PspC	DNA-binding transcriptional activator PspC	DNA-binding transcriptional activator PspC	DNA-binding transcriptional activator PspC
2184	1	0	0	0	0	1	0	recombination protein F	DNA replication and repair protein RecF
1891	1	0	0	0	0	1	0	Transposase DDE domain protein	Transposase DDE domain protein
1536	1	0	0	0	0	1	0	Archaeal ATPase	Archaeal ATPase
1448	1	0	0	0	0	1	0	ATP-dependent DNA helicase	ATP-dependent DNA helicase
957	1	0	0	0	1	1	0	hypothetical protein	hypothetical protein	hypothetical protein
951	1	0	0	0	1	1	0	Modification methylase MjaII	Modification methylase MjaII	Modification methylase MjaII
934	1	0	0	0	1	1	0	Plasmid stabilization system protein	Plasmid stabilization system protein	Plasmid stabilization system protein
1225	1	0	0	0	1	1	0	Glyceraldehyde-3-phosphate dehydrogenase	Glyceraldehyde-3-phosphate dehydrogenase	Glyceraldehyde-3-phosphate dehydrogenase
1088	1	0	0	0	1	1	0	hypothetical protein	hypothetical protein	hypothetical protein
1050	1	0	0	0	1	1	0	putative adenylyl-sulfate kinase	putative adenylyl-sulfate kinase	putative adenylyl-sulfate kinase
489	1	0	0	0	2	2	0	hypothetical protein	hypothetical protein	hypothetical protein	hypothetical protein	hypothetical protein
488	1	0	0	0	2	2	0	Retroviral aspartyl protease	Retroviral aspartyl protease	Retroviral aspartyl protease	Retroviral aspartyl protease	Retroviral aspartyl protease
651	1	0	1	0	0	2	0	DNA gyrase subunit B	DNA gyrase subunit B	DNA gyrase subunit B	DNA gyrase subunit B
1008	1	0	1	0	0	1	0	hypothetical protein	hypothetical protein	hypothetical protein
685	1	0	1	0	1	1	0	Divergent AAA domain protein	Divergent AAA domain protein	Divergent AAA domain protein	Divergent AAA domain protein
632	1	0	1	0	1	1	0	Putative nickel-responsive regulator	Putative nickel-responsive regulator	Putative nickel-responsive regulator	Putative nickel-responsive regulator
615	1	0	1	0	1	1	0	Digeranylgeranylglycerophospholipid reductase	Digeranylgeranylglycerophospholipid reductase	Digeranylgeranylglycerophospholipid reductase	Digeranylgeranylglycerophospholipid reductase
551	1	0	1	0	1	1	0	Trans-aconitate 2-methyltransferase	Trans-aconitate 2-methyltransferase	trans-aconitate 2-methyltransferase	Trans-aconitate 2-methyltransferase
456	2	0	1	0	1	1	0	cryptic adenine deaminase	cryptic adenine deaminase	Adenine deaminase	Adenine deaminase	Adenine deaminase
393	2	0	1	0	1	1	0	putative hydrogenase nickel incorporation protein HypA	hydrogenase nickel incorporation protein	putative hydrogenase nickel incorporation protein HypA	putative hydrogenase nickel incorporation protein HypA	putative hydrogenase nickel incorporation protein HypA
729	2	1	0	0	1	0	0	50S ribosomal protein L24e	50S ribosomal protein L24e	50S ribosomal protein L24e	50S ribosomal protein L24e
639	2	1	0	0	1	0	0	agmatinase	agmatinase	Agmatinase	Agmatinase
606	2	1	0	0	1	0	0	hypothetical protein	hypothetical protein	hypothetical protein	hypothetical protein
410	2	1	0	0	2	0	0	Molybdopterin adenylyltransferase	Molybdopterin adenylyltransferase	Molybdopterin adenylyltransferase	Molybdopterin adenylyltransferase	Molybdopterin adenylyltransferase
959	1	1	0	0	1	0	0	inosine 5'-monophosphate dehydrogenase	inosine 5'-monophosphate dehydrogenase	Inosine-5'-monophosphate dehydrogenase
925	1	1	0	0	1	0	0	Putative ski2-type helicase	Putative ski2-type helicase	Putative ski2-type helicase
400	3	0	0	0	1	1	0	hypothetical protein	hypothetical protein	hypothetical protein	hypothetical protein	hypothetical protein
720	2	0	0	0	1	1	0	Pyruvate synthase subunit PorC	Pyruvate synthase subunit PorC	Pyruvate/ketoisovalerate oxidoreductases common subunit gamma	Pyruvate synthase subunit PorC
602	2	0	0	0	1	1	0	hypothetical protein	hypothetical protein	Archaeal ATPase	Archaeal ATPase
560	2	0	0	0	1	1	0	ATP-dependent DNA helicase	ATP-dependent DNA helicase	ATP-dependent DNA helicase	ATP-dependent DNA helicase
504	2	1	0	0	1	1	0	Small-conductance mechanosensitive channel MscMJ	Small-conductance mechanosensitive channel MscMJ	Small-conductance mechanosensitive channel MscMJ	Large-conductance mechanosensitive channel MscMJLR	Large-conductance mechanosensitive channel MscMJLR
463	2	1	0	0	1	1	0	[Protein ADP-ribosylglutamate] hydrolase	[Protein ADP-ribosylglutamate] hydrolase	[Protein ADP-ribosylglutamate] hydrolase	[Protein ADP-ribosylglutamate] hydrolase	[Protein ADP-ribosylglutamate] hydrolase
460	2	1	0	0	1	1	0	Sulfide dehydrogenase subunit alpha precursor	Sulfide dehydrogenase subunit alpha precursor	Sulfide dehydrogenase subunit alpha precursor	Ferredoxin--NADP reductase	Sulfide dehydrogenase subunit alpha precursor
457	2	1	0	0	1	1	0	hypothetical protein	hypothetical protein	hypothetical protein	hypothetical protein	hypothetical protein
434	2	1	0	0	1	1	0	F(420)H(2) dehydrogenase subunit L	F(420)H(2) dehydrogenase subunit L	F(420)H(2) dehydrogenase subunit L	F(420)H(2) dehydrogenase subunit L	F(420)H(2) dehydrogenase subunit L
433	2	1	0	0	1	1	0	putative transaldolase	putative transaldolase	putative transaldolase	putative transaldolase	putative transaldolase
306	3	1	0	0	1	1	0	adenosylcobinamide kinase/adenosylcobinamide-phosphate guanylyltransferase	adenosylcobinamide kinase/adenosylcobinamide-phosphate guanylyltransferase	adenosylcobinamide kinase/adenosylcobinamide-phosphate guanylyltransferase	adenosylcobinamide kinase/adenosylcobinamide-phosphate guanylyltransferase	adenosylcobinamide kinase/adenosylcobinamide-phosphate guanylyltransferase	adenosylcobinamide kinase/adenosylcobinamide-phosphate guanylyltransferase
284	3	1	0	0	1	1	0	putative aspartate aminotransferase 2	putative aspartate aminotransferase 2	putative aspartate aminotransferase 2	putative aspartate aminotransferase 2	Aspartate aminotransferase	Aspartate aminotransferase
91	1	1	0	1	2	2	1	UDP-glucose 6-dehydrogenase AglM	UDP-glucose 6-dehydrogenase AglM	UDP-glucose 6-dehydrogenase AglM	UDP-glucose 6-dehydrogenase AglM	UDP-glucose 6-dehydrogenase AglM	UDP-glucose 6-dehydrogenase AglM	UDP-glucose 6-dehydrogenase AglM	UDP-glucose 6-dehydrogenase AglM
238	1	1	0	1	1	2	0	Trehalose/maltose import ATP-binding protein MalK	Trehalose/maltose import ATP-binding protein MalK	Trehalose/maltose import ATP-binding protein MalK	Trehalose/maltose import ATP-binding protein MalK	Trehalose/maltose import ATP-binding protein MalK	Trehalose/maltose import ATP-binding protein MalK
102	1	1	0	2	2	2	0	Hdr-like menaquinol oxidoreductase iron-sulfur subunit 1 precursor	Hdr-like menaquinol oxidoreductase iron-sulfur subunit 1 precursor	Hdr-like menaquinol oxidoreductase iron-sulfur subunit 1 precursor	Hdr-like menaquinol oxidoreductase iron-sulfur subunit 1 precursor	Hdr-like menaquinol oxidoreductase iron-sulfur subunit 1 precursor	Hdr-like menaquinol oxidoreductase iron-sulfur subunit 1 precursor	Hdr-like menaquinol oxidoreductase iron-sulfur subunit 1 precursor	Hdr-like menaquinol oxidoreductase iron-sulfur subunit 1 precursor
138	1	1	0	1	2	2	0	inosine 5'-monophosphate dehydrogenase	Heat-inducible transcription repressor HrcA	Inosine-5'-monophosphate dehydrogenase	Heat-inducible transcription repressor HrcA	Inosine-5'-monophosphate dehydrogenase	Inosine-5'-monophosphate dehydrogenase	Heat-inducible transcription repressor HrcA
242	1	2	0	1	1	1	0	hypothetical protein	hypothetical protein	hypothetical protein	hypothetical protein	hypothetical protein	hypothetical protein
520	1	1	0	1	1	1	0	phosphoserine aminotransferase	2-aminoethylphosphonate--pyruvate transaminase	2-aminoethylphosphonate--pyruvate transaminase	2-aminoethylphosphonate--pyruvate transaminase	2-aminoethylphosphonate--pyruvate transaminase
519	1	1	0	1	1	1	0	Phosphoenolpyruvate synthase	Phosphoenolpyruvate synthase	Phosphoenolpyruvate synthase	Phosphoenolpyruvate synthase	Phosphoenolpyruvate synthase
503	1	1	0	1	1	1	0	Calcineurin-like phosphoesterase	Calcineurin-like phosphoesterase	Calcineurin-like phosphoesterase superfamily domain protein	Calcineurin-like phosphoesterase superfamily domain protein	Calcineurin-like phosphoesterase superfamily domain protein
500	1	1	0	1	1	1	0	threonine dehydratase	threonine dehydratase	ACT domain protein	ACT domain protein	ACT domain protein
498	1	1	0	1	1	1	0	hypothetical protein	hypothetical protein	hypothetical protein	hypothetical protein	hypothetical protein
495	1	1	0	1	1	1	0	acetolactate synthase 3 regulatory subunit	acetolactate synthase 3 regulatory subunit	acetolactate synthase 3 regulatory subunit	acetolactate synthase 3 regulatory subunit	acetolactate synthase 3 regulatory subunit
468	1	1	0	1	1	1	0	MOSC domain protein	MOSC domain protein	MOSC domain protein	MOSC domain protein	MOSC domain protein
385	1	1	0	1	1	1	0	30S ribosomal protein S27ae	30S ribosomal protein S27ae	30S ribosomal protein S27ae	30S ribosomal protein S27ae	30S ribosomal protein S27ae
379	1	1	0	1	1	1	0	tRNA 2-thiocytidine biosynthesis protein TtcA	tRNA 2-thiocytidine biosynthesis protein TtcA	tRNA 2-thiocytidine biosynthesis protein TtcA	tRNA 2-thiocytidine biosynthesis protein TtcA	tRNA 2-thiocytidine biosynthesis protein TtcA
270	1	1	0	1	2	1	0	DNA gyrase subunit A	Replication factor C small subunit	DNA gyrase subunit A	DNA gyrase subunit A	DNA gyrase subunit A	DNA gyrase subunit A
269	1	1	0	1	2	1	0	phosphoribosylamine--glycine ligase	Phosphoribosylamine--glycine ligase	Phosphoribosylamine--glycine ligase	Phosphoribosylamine--glycine ligase	Phosphoribosylamine--glycine ligase	Phosphoribosylamine--glycine ligase
29	3	1	0	1	3	2	0	putative tyrosine recombinase XerC-like protein	putative tyrosine recombinase XerC-like protein	putative tyrosine recombinase XerC-like protein	putative tyrosine recombinase XerC-like protein	putative tyrosine recombinase XerC-like protein	putative tyrosine recombinase XerC-like protein	putative tyrosine recombinase XerC-like protein	putative tyrosine recombinase XerC-like protein	putative tyrosine recombinase XerC-like protein	putative tyrosine recombinase XerC-like protein
200	2	1	0	1	2	1	0	GTP cyclohydrolase MptA	GTP cyclohydrolase MptA	GTP cyclohydrolase MptA	GTP cyclohydrolase MptA	GTP cyclohydrolase MptA	GTP cyclohydrolase MptA	GTP cyclohydrolase MptA
172	2	1	0	1	2	1	0	Proteasome-activating nucleotidase	Proteasome-activating nucleotidase	Proteasome-activating nucleotidase	Proteasome-activating nucleotidase	Proteasome-activating nucleotidase	Proteasome-activating nucleotidase	Proteasome-activating nucleotidase
177	1	1	1	1	2	1	0	Phosphoserine phosphatase	Phosphoserine phosphatase	Phosphoserine phosphatase	Phosphoserine phosphatase	Phosphoserine phosphatase	Bifunctional uridylyltransferase/uridylyl-removing enzyme	Phosphoserine phosphatase
174	1	1	1	1	2	1	0	tRNA N6-adenosine threonylcarbamoyltransferase	tRNA N6-adenosine threonylcarbamoyltransferase	tRNA N6-adenosine threonylcarbamoyltransferase	tRNA N6-adenosine threonylcarbamoyltransferase	tRNA N6-adenosine threonylcarbamoyltransferase	tRNA N6-adenosine threonylcarbamoyltransferase	tRNA N6-adenosine threonylcarbamoyltransferase
167	1	1	1	1	2	1	0	V-type ATP synthase subunit K	ATP synthase subunit c	ATP synthase subunit c	ATP synthase subunit c	ATP synthase subunit c	ATP synthase subunit c	ATP synthase subunit c
47	2	1	1	1	3	1	0	Translation initiation factor 2 subunit gamma	Translation initiation factor 2 subunit gamma	Translation initiation factor 2 subunit gamma	Translation initiation factor 2 subunit gamma	Translation initiation factor 2 subunit gamma	Translation initiation factor 2 subunit gamma	Translation initiation factor 2 subunit gamma	Translation initiation factor 2 subunit gamma	Translation initiation factor 2 subunit gamma
92	2	1	1	1	2	1	0	50S ribosomal protein L1	50S ribosomal protein L1	50S ribosomal protein L1	50S ribosomal protein L1	50S ribosomal protein L1	50S ribosomal protein L1	50S ribosomal protein L1	50S ribosomal protein L1
82	2	1	1	1	2	1	0	N5-carboxyaminoimidazole ribonucleotide mutase	N5-carboxyaminoimidazole ribonucleotide mutase	N5-carboxyaminoimidazole ribonucleotide mutase	N5-carboxyaminoimidazole ribonucleotide mutase	N5-carboxyaminoimidazole ribonucleotide mutase	N5-carboxyaminoimidazole ribonucleotide mutase	N5-carboxyaminoimidazole ribonucleotide mutase	N5-carboxyaminoimidazole ribonucleotide mutase
81	2	1	1	1	2	1	0	putative aspartate aminotransferase 2	putative aspartate aminotransferase 2	putative aspartate aminotransferase 2	putative aspartate aminotransferase 2	putative aspartate aminotransferase 2	putative aspartate aminotransferase 2	putative aspartate aminotransferase 2	putative aspartate aminotransferase 2
79	2	1	1	1	2	1	0	Beta-lactamase superfamily domain protein	Beta-lactamase superfamily domain protein	RNA-metabolising metallo-beta-lactamase	RNA-metabolising metallo-beta-lactamase	Metallo-beta-lactamase superfamily protein	Metallo-beta-lactamase superfamily protein	Metallo-beta-lactamase superfamily protein	Metallo-beta-lactamase superfamily protein
68	2	1	1	1	2	1	0	Pyruvate synthase subunit PorD	Pyruvate synthase subunit PorD	Pyruvate synthase subunit PorD	Ketoisovalerate oxidoreductase subunit VorD	Pyruvate synthase subunit PorD	Pyruvate synthase subunit PorD	Pyruvate synthase subunit PorD	Ketoisovalerate oxidoreductase subunit VorD
109	2	1	1	1	2	1	0	dihydroorotase	dihydroorotase	Allantoinase	Allantoinase	Allantoinase	Allantoinase	phenylhydantoinase	Allantoinase
779	1	1	0	0	1	1	0	nicotinate-nucleotide--dimethylbenzimidazole phosphoribosyltransferase	Nicotinate-nucleotide--dimethylbenzimidazole phosphoribosyltransferase	Nicotinate-nucleotide--dimethylbenzimidazole phosphoribosyltransferase	Nicotinate-nucleotide--dimethylbenzimidazole phosphoribosyltransferase
772	1	1	0	0	1	1	0	Orotate phosphoribosyltransferase	Orotate phosphoribosyltransferase	Orotate phosphoribosyltransferase	Orotate phosphoribosyltransferase
743	1	1	0	0	1	1	0	cobalamin synthase	Cobalamin synthase	Cobalamin synthase	Cobalamin synthase
735	1	1	0	0	1	1	0	Flavin reductase like domain protein	Flavin reductase like domain protein	Flavin reductase like domain protein	Flavin reductase like domain protein
649	1	1	0	0	1	1	0	hypothetical protein	hypothetical protein	hypothetical protein	hypothetical protein
630	1	1	0	0	1	1	0	hypothetical protein	hypothetical protein	hypothetical protein	hypothetical protein
281	2	1	0	0	2	1	0	hypothetical protein	hypothetical protein	hypothetical protein	hypothetical protein	hypothetical protein	hypothetical protein
274	2	1	0	0	2	1	0	F(420)H(2) dehydrogenase subunit N	F(420)H(2) dehydrogenase subunit N	F(420)H(2) dehydrogenase subunit N	F(420)H(2) dehydrogenase subunit N	F(420)H(2) dehydrogenase subunit N	F(420)H(2) dehydrogenase subunit N
247	2	1	0	0	2	1	0	Fructose-1,6-bisphosphatase	Fructose-1,6-bisphosphatase	Fructose-1,6-bisphosphatase	Fructose-1,6-bisphosphatase	Fructose-1,6-bisphosphatase	Fructose-1,6-bisphosphatase	Glucose-6-phosphate isomerase
345	1	1	1	0	2	1	0	F(420)H(2) dehydrogenase subunit A	F(420)H(2) dehydrogenase subunit A	F(420)H(2) dehydrogenase subunit A	F(420)H(2) dehydrogenase subunit A	F(420)H(2) dehydrogenase subunit A	F(420)H(2) dehydrogenase subunit A
497	1	1	0	0	2	1	0	4-phosphopantoate--beta-alanine ligase	4-phosphopantoate--beta-alanine ligase	4-phosphopantoate--beta-alanine ligase	4-phosphopantoate--beta-alanine ligase	4-phosphopantoate--beta-alanine ligase
517	1	1	1	0	1	1	0	F(420)H(2) dehydrogenase subunit K	F(420)H(2) dehydrogenase subunit K	F(420)H(2) dehydrogenase subunit K	F(420)H(2) dehydrogenase subunit K	F(420)H(2) dehydrogenase subunit K
496	1	1	1	0	1	1	0	30S ribosomal protein S27e	30S ribosomal protein S27e	30S ribosomal protein S27e	30S ribosomal protein S27e	30S ribosomal protein S27e
484	1	1	1	0	1	1	0	Beta propeller domain protein	Beta propeller domain protein	Beta propeller domain protein	Beta propeller domain protein	Beta propeller domain protein
447	1	1	1	0	1	1	0	O-phosphoserine--tRNA(Cys) ligase	O-phosphoserine--tRNA(Cys) ligase	O-phosphoserine--tRNA(Cys) ligase	O-phosphoserine--tRNA(Cys) ligase	O-phosphoserine--tRNA(Cys) ligase
435	1	1	1	0	1	1	0	2,3-bisphosphoglycerate-independent phosphoglycerate mutase 1	2,3-bisphosphoglycerate-independent phosphoglycerate mutase 1	2,3-bisphosphoglycerate-independent phosphoglycerate mutase 1	2,3-bisphosphoglycerate-independent phosphoglycerate mutase 1	2,3-bisphosphoglycerate-independent phosphoglycerate mutase 1
397	1	1	1	0	1	1	0	Zinc metalloprotease	Zinc metalloprotease	Inosine-5'-monophosphate dehydrogenase	Inosine-5'-monophosphate dehydrogenase	Inosine-5'-monophosphate dehydrogenase
380	1	1	1	0	1	1	0	Modification methylase MjaI	Modification methylase MjaI	Modification methylase MjaI	Modification methylase MjaI	Modification methylase MjaI
389	2	1	1	0	1	0	0	phosphopantothenoylcysteine decarboxylase	bifunctional phosphopantothenoylcysteine decarboxylase/phosphopantothenate synthase	phosphopantothenoylcysteine decarboxylase	phosphopantothenoylcysteine decarboxylase	phosphopantothenoylcysteine decarboxylase
383	2	1	1	0	1	0	0	hypothetical protein	hypothetical protein	hypothetical protein	hypothetical protein	GTPase Obg
290	2	1	1	0	1	1	0	Putative ribose 1,5-bisphosphate isomerase	Putative ribose 1,5-bisphosphate isomerase	Putative ribose 1,5-bisphosphate isomerase	Putative ribose 1,5-bisphosphate isomerase	Putative ribose 1,5-bisphosphate isomerase	Putative ribose 1,5-bisphosphate isomerase
249	2	1	1	0	1	1	0	MjaI restriction endonuclease	MjaI restriction endonuclease	Type-2 restriction enzyme MjaI	MjaI restriction endonuclease	MjaI restriction endonuclease	MjaI restriction endonuclease
248	2	1	1	0	1	1	0	tRNA 2'-O-methylase	tRNA 2'-O-methylase	Ribonuclease Y	tRNA 2'-O-methylase	tRNA 2'-O-methylase	tRNA 2'-O-methylase
241	2	1	1	0	1	1	0	putative cyclic pyranopterin monophosphate synthase accessory protein	putative cyclic pyranopterin monophosphate synthase accessory protein	putative cyclic pyranopterin monophosphate synthase accessory protein	putative cyclic pyranopterin monophosphate synthase accessory protein	putative cyclic pyranopterin monophosphate synthase accessory protein	putative cyclic pyranopterin monophosphate synthase accessory protein
103	1	1	1	1	1	2	1	Anthranilate phosphoribosyltransferase	Anthranilate phosphoribosyltransferase	Anthranilate phosphoribosyltransferase	Anthranilate phosphoribosyltransferase	Anthranilate phosphoribosyltransferase	Anthranilate phosphoribosyltransferase	Anthranilate phosphoribosyltransferase	Anthranilate phosphoribosyltransferase
215	1	1	1	1	1	2	0	phosphoribosylformylglycinamidine synthase II	Phosphoribosylformylglycinamidine synthase 2	Thiamine-monophosphate kinase	Thiamine-monophosphate kinase	Thiamine-monophosphate kinase	Thiamine-monophosphate kinase	Thiamine-monophosphate kinase
137	1	1	1	1	1	2	0	Inosine-5'-monophosphate dehydrogenase	Inosine-5'-monophosphate dehydrogenase	inosine 5-monophosphate dehydrogenase	Inosine-5'-monophosphate dehydrogenase	Inosine-5'-monophosphate dehydrogenase	Inosine-5'-monophosphate dehydrogenase	Inosine-5'-monophosphate dehydrogenase
350	1	1	1	1	1	1	0	Diphthine synthase	Diphthine synthase	Diphthine synthase	Diphthine synthase	Diphthine synthase	Diphthine synthase
349	1	1	1	1	1	1	0	Thymidylate synthase	Thymidylate synthase	Thymidylate synthase	Thymidylate synthase	Thymidylate synthase	hypothetical protein
348	1	1	1	1	1	1	0	Methenyltetrahydromethanopterin cyclohydrolase	Methenyltetrahydromethanopterin cyclohydrolase	Methenyltetrahydromethanopterin cyclohydrolase	Methenyltetrahydromethanopterin cyclohydrolase	Methenyltetrahydromethanopterin cyclohydrolase	Methenyltetrahydromethanopterin cyclohydrolase
333	1	1	1	1	1	1	0	Threonine synthase	Threonine synthase	Threonine synthase	Threonine synthase	Threonine synthase	Threonine synthase
332	1	1	1	1	1	1	0	hypothetical protein	hypothetical protein	hypothetical protein	hypothetical protein	hypothetical protein	hypothetical protein
329	1	1	1	1	1	1	0	ATP-dependent DNA ligase	ATP-dependent DNA ligase	ATP-dependent DNA ligase	ATP-dependent DNA ligase	ATP-dependent DNA ligase	ATP-dependent DNA ligase
296	1	1	1	1	1	1	0	Shikimate dehydrogenase	Shikimate dehydrogenase	Shikimate dehydrogenase	Shikimate dehydrogenase	Shikimate dehydrogenase	Shikimate dehydrogenase
286	1	1	1	1	1	1	0	N5-carboxyaminoimidazole ribonucleotide mutase	N5-carboxyaminoimidazole ribonucleotide mutase	N5-carboxyaminoimidazole ribonucleotide mutase	N5-carboxyaminoimidazole ribonucleotide mutase	N5-carboxyaminoimidazole ribonucleotide mutase	N5-carboxyaminoimidazole ribonucleotide mutase
285	1	1	1	1	1	1	0	hypothetical protein	hypothetical protein	hypothetical protein	hypothetical protein	hypothetical protein	hypothetical protein
273	1	1	1	1	1	1	0	coproporphyrinogen III oxidase	coproporphyrinogen III oxidase	coproporphyrinogen III oxidase	coproporphyrinogen III oxidase	coproporphyrinogen III oxidase	coproporphyrinogen III oxidase
264	1	1	1	1	1	1	0	hypothetical protein	hypothetical protein	hypothetical protein	hypothetical protein	hypothetical protein	hypothetical protein
262	1	1	1	1	1	1	0	translation initiation factor Sui1	translation initiation factor Sui1	translation initiation factor Sui1	translation initiation factor Sui1	translation initiation factor Sui1	translation initiation factor Sui1
256	1	1	1	1	1	1	0	ATP-binding region	ATP-binding region	ATP-binding region	ATP-binding region	ATP-binding region	ATP-binding region
244	1	1	1	1	1	1	0	putative HTH-type transcriptional regulator	HTH-type transcriptional regulator Ptr1	HTH-type transcriptional regulator LysM	putative HTH-type transcriptional regulator	HTH-type transcriptional regulator LysM	HTH-type transcriptional regulator LysM
240	1	1	1	1	1	1	0	putative branched-chain amino acid transport ATP-binding protein LivG	putative ABC transporter ATP-binding protein	putative branched-chain amino acid transport ATP-binding protein LivG	putative ABC transporter ATP-binding protein	putative branched-chain amino acid transport ATP-binding protein LivG	putative branched-chain amino acid transport ATP-binding protein LivG
136	1	1	1	2	1	1	0	inosine 5'-monophosphate dehydrogenase	Inosine-5'-monophosphate dehydrogenase	inosine 5'-monophosphate dehydrogenase	inosine 5'-monophosphate dehydrogenase	inosine 5'-monophosphate dehydrogenase	putative voltage-gated ClC-type chloride channel ClcB	inosine 5'-monophosphate dehydrogenase
46	1	2	1	2	2	1	0	Isopropylmalate/citramalate isomerase small subunit	Isopropylmalate/citramalate isomerase small subunit	Isopropylmalate/citramalate isomerase small subunit	Isopropylmalate/citramalate isomerase small subunit	Isopropylmalate/citramalate isomerase small subunit	Isopropylmalate/citramalate isomerase small subunit	Isopropylmalate/citramalate isomerase small subunit	Isopropylmalate/citramalate isomerase small subunit	Isopropylmalate/citramalate isomerase small subunit
63	1	2	1	2	1	1	0	F(420)H(2) dehydrogenase subunit I	F(420)H(2) dehydrogenase subunit I	F(420)H(2) dehydrogenase subunit I	F(420)H(2) dehydrogenase subunit I	F(420)H(2) dehydrogenase subunit I	F(420)H(2) dehydrogenase subunit I	F(420)H(2) dehydrogenase subunit I	F(420)H(2) dehydrogenase subunit I
148	2	2	1	1	0	1	0	Cobalamin import system permease protein BtuC	Cobalamin import system permease protein BtuC	Cobalamin import system permease protein BtuC	Cobalamin import system permease protein BtuC	Cobalamin import system permease protein BtuC	Cobalamin import system permease protein BtuC	Cobalamin import system permease protein BtuC
339	1	2	1	1	0	1	0	malonic semialdehyde reductase	Coenzyme F420:L-glutamate ligase	Coenzyme F420:L-glutamate ligase	Coenzyme F420:L-glutamate ligase	Coenzyme F420:L-glutamate ligase	Coenzyme F420:L-glutamate ligase
195	1	2	1	1	1	1	0	F(420)H(2) dehydrogenase subunit H	F(420)H(2) dehydrogenase subunit H	F(420)H(2) dehydrogenase subunit H	F(420)H(2) dehydrogenase subunit H	F(420)H(2) dehydrogenase subunit H	F(420)H(2) dehydrogenase subunit H	F(420)H(2) dehydrogenase subunit H
62	2	2	1	1	1	1	0	NADH-quinone oxidoreductase subunit C/D	NADH-quinone oxidoreductase subunit C/D	NADH-quinone oxidoreductase subunit C/D	NADH-quinone oxidoreductase subunit C/D	NADH-quinone oxidoreductase subunit C/D	NADH-quinone oxidoreductase subunit C/D	NADH-quinone oxidoreductase subunit C/D	NADH-quinone oxidoreductase subunit C/D
108	2	2	1	1	1	1	0	hypothetical protein	hypothetical protein	hypothetical protein	hypothetical protein	hypothetical protein	hypothetical protein	hypothetical protein	hypothetical protein
104	2	2	1	1	1	1	0	F(420)H(2) dehydrogenase subunit B	F(420)H(2) dehydrogenase subunit B	F(420)H(2) dehydrogenase subunit B	F(420)H(2) dehydrogenase subunit B	F(420)H(2) dehydrogenase subunit B	F(420)H(2) dehydrogenase subunit B	F(420)H(2) dehydrogenase subunit B	F(420)H(2) dehydrogenase subunit B
518	1	1	1	1	0	1	0	DNA-directed RNA polymerase subunit H	DNA-directed RNA polymerase subunit H	DNA-directed RNA polymerase subunit H	DNA-directed RNA polymerase subunit H	DNA-directed RNA polymerase subunit H
508	1	1	1	1	0	1	0	hypothetical protein	hypothetical protein	hypothetical protein	hypothetical protein	hypothetical protein
485	1	1	1	1	0	1	0	Beta-ribofuranosylaminobenzene 5'-phosphate synthase	Beta-ribofuranosylaminobenzene 5'-phosphate synthase	Beta-ribofuranosylaminobenzene 5'-phosphate synthase	Beta-ribofuranosylaminobenzene 5'-phosphate synthase	Beta-ribofuranosylaminobenzene 5'-phosphate synthase
464	1	1	1	1	0	1	0	Tyrosine--tRNA ligase	Tyrosine--tRNA ligase	Tyrosine--tRNA ligase	Tyrosine--tRNA ligase	Tyrosine--tRNA ligase
442	1	1	1	1	0	1	0	SprT-like family protein	SprT-like family protein	SprT-like family protein	SprT-like family protein	SprT-like family protein
441	1	1	1	1	0	1	0	Phosphoserine phosphatase	Phosphoserine phosphatase	Phosphoserine phosphatase	Phosphoserine phosphatase	Phosphoserine phosphatase
440	1	1	1	1	0	1	0	Signal recognition particle 54 kDa protein	Signal recognition particle 54 kDa protein	Signal recognition particle 54 kDa protein	Signal recognition particle 54 kDa protein	Signal recognition particle 54 kDa protein
424	1	1	1	1	0	1	0	Ribonuclease P protein component 1	Ribonuclease P protein component 1	Ribonuclease P protein component 1	Ribonuclease P protein component 1	Ribonuclease P protein component 1
420	1	1	1	1	0	1	0	Proteasome subunit alpha	Proteasome subunit alpha	Proteasome subunit alpha	Proteasome subunit alpha	Proteasome subunit alpha
404	1	1	1	1	0	1	0	Peptide chain release factor subunit 1	Peptide chain release factor subunit 1	Peptide chain release factor subunit 1	Peptide chain release factor subunit 1	Peptide chain release factor subunit 1
216	1	1	2	1	0	1	1	50S ribosomal protein L18e	50S ribosomal protein L18e	50S ribosomal protein L18e	50S ribosomal protein L18e	50S ribosomal protein L18e	50S ribosomal protein L18e	50S ribosomal protein L18e
346	1	1	2	1	0	1	0	PAC2 family protein	PAC2 family protein	PAC2 family protein	PAC2 family protein	PAC2 family protein	PAC2 family protein
2179	0	1	1	0	0	0	0	hypothetical protein	hypothetical protein
1933	0	1	1	0	0	0	0	DNA polymerase	DNA polymerase
461	1	1	1	2	0	0	0	O-phospho-L-seryl-tRNA:Cys-tRNA synthase 1	O-phospho-L-seryl-tRNA:Cys-tRNA synthase 1	O-phospho-L-seryl-tRNA:Cys-tRNA synthase 1	O-phospho-L-seryl-tRNA:Cys-tRNA synthase 1	O-phospho-L-seryl-tRNA:Cys-tRNA synthase 1
786	1	1	1	1	0	0	0	preprotein translocase subunit SecE	Protein translocase subunit SecE	Protein translocase subunit SecE	preprotein translocase subunit SecE
771	1	1	1	1	0	0	0	hypothetical protein	hypothetical protein	ACT domain protein	hypothetical protein
626	1	1	1	1	0	0	0	Phosphoenolpyruvate carboxykinase [GTP]	Phosphoenolpyruvate carboxykinase [GTP]	Phosphoenolpyruvate carboxykinase [GTP]	Phosphoenolpyruvate carboxykinase [GTP]
600	1	1	1	1	0	0	0	Pyruvate carboxylase subunit A	Pyruvate carboxylase subunit A	Pyruvate carboxylase subunit A	Pyruvate carboxylase subunit A
564	1	1	1	1	0	0	0	TraB family protein	TraB family protein	TraB family protein	TraB family protein
798	0	1	1	1	1	0	0	Pyruvate synthase subunit PorA	Pyruvate synthase subunit PorA	Pyruvate synthase subunit PorA	Ketoisovalerate oxidoreductase subunit VorA
878	0	1	1	1	0	0	0	Protein FdhD	Protein FdhD	Protein FdhD
1289	0	1	1	1	0	0	0	ADP-ribose pyrophosphatase	ADP-ribose pyrophosphatase	ADP-ribose pyrophosphatase
661	1	0	0	1	0	1	1	hypothetical protein	hypothetical protein	hypothetical protein	hypothetical protein
320	1	0	0	1	1	2	1	hypothetical protein	hydrogenase nickel incorporation protein HypA	DNA-directed RNA polymerase subunit P	hypothetical protein	DNA-directed RNA polymerase subunit P	hypothetical protein
402	1	0	0	1	1	1	1	GMP synthase [glutamine-hydrolyzing] subunit A	GMP synthase [glutamine-hydrolyzing] subunit A	GMP synthase [glutamine-hydrolyzing] subunit A	GMP synthase [glutamine-hydrolyzing] subunit A	GMP synthase [glutamine-hydrolyzing] subunit A
499	1	1	0	1	0	1	1	transcription elongation factor NusA-like protein	hypothetical protein	hypothetical protein	hypothetical protein	transcription elongation factor NusA-like protein
479	1	1	0	1	0	1	1	3-hydroxy-3-methylglutaryl-coenzyme A reductase	3-hydroxy-3-methylglutaryl-coenzyme A reductase	3-hydroxy-3-methylglutaryl-coenzyme A reductase	3-hydroxy-3-methylglutaryl-coenzyme A reductase	3-hydroxy-3-methylglutaryl-coenzyme A reductase
390	1	1	0	1	0	1	1	Fibrillarin-like rRNA/tRNA 2'-O-methyltransferase	Fibrillarin-like rRNA/tRNA 2'-O-methyltransferase	Fibrillarin-like rRNA/tRNA 2'-O-methyltransferase	Fibrillarin-like rRNA/tRNA 2'-O-methyltransferase	Fibrillarin-like rRNA/tRNA 2'-O-methyltransferase
106	1	1	0	2	1	1	2	FtsH protease regulator HflK	FtsH protease regulator HflK	FtsH protease regulator HflK	FtsH protease regulator HflK	FtsH protease regulator HflK	FtsH protease regulator HflK	FtsH protease regulator HflK	FtsH protease regulator HflK
342	1	1	0	1	1	1	1	bifunctional homocysteine S-methyltransferase/5,10-methylenetetrahydrofolate reductase protein	bifunctional homocysteine S-methyltransferase/5,10-methylenetetrahydrofolate reductase protein	bifunctional homocysteine S-methyltransferase/5,10-methylenetetrahydrofolate reductase protein	bifunctional homocysteine S-methyltransferase/5,10-methylenetetrahydrofolate reductase protein	bifunctional homocysteine S-methyltransferase/5,10-methylenetetrahydrofolate reductase protein	bifunctional homocysteine S-methyltransferase/5,10-methylenetetrahydrofolate reductase protein
330	1	1	0	1	1	1	1	Protein-L-isoaspartate O-methyltransferase	Protein-L-isoaspartate O-methyltransferase	Protein-L-isoaspartate O-methyltransferase	Protein-L-isoaspartate O-methyltransferase	Protein-L-isoaspartate O-methyltransferase	Protein-L-isoaspartate O-methyltransferase
272	1	1	0	1	1	1	1	DNA/RNA-binding protein Alba	DNA/RNA-binding protein Alba	DNA/RNA-binding protein Alba 2	DNA/RNA-binding protein Alba 2	DNA/RNA-binding protein Alba 2	DNA/RNA-binding protein Alba
271	1	1	0	1	1	1	1	Riboflavin synthase	Riboflavin synthase	Riboflavin synthase	Riboflavin synthase	Riboflavin synthase	Riboflavin synthase
268	1	1	0	1	1	1	1	Ornithine carbamoyltransferase	Ornithine carbamoyltransferase	Ornithine carbamoyltransferase	Ornithine carbamoyltransferase	Ornithine carbamoyltransferase	Ornithine carbamoyltransferase
252	1	1	0	1	1	1	1	Elongation factor 1-alpha	Elongation factor 1-alpha	Elongation factor 1-alpha	Elongation factor 1-alpha	Elongation factor 1-alpha	Elongation factor 1-alpha
355	0	1	1	0	1	2	1	hypothetical protein	hypothetical protein	hypothetical protein	hypothetical protein	hypothetical protein	hypothetical protein
597	0	1	0	0	1	1	1	CRISPR-associated endoribonuclease Cas6	Putative CRISPR-associated endoribonuclease-like protein Cas6nc	Putative CRISPR-associated endoribonuclease-like protein Cas6nc	CRISPR-associated endoribonuclease Cas6
686	0	1	1	0	1	1	0	Divergent AAA domain protein	Divergent AAA domain protein	Divergent AAA domain protein	Divergent AAA domain protein
426	0	1	1	1	1	1	0	Reverse gyrase 1	Reverse gyrase 1	Reverse gyrase 1	Reverse gyrase 1	Reverse gyrase 1
64	0	1	1	1	2	2	1	Acetyl-CoA decarbonylase/synthase complex subunit alpha 2	Acetyl-CoA decarbonylase/synthase complex subunit alpha 2	Acetyl-CoA decarbonylase/synthase complex subunit alpha 2	Acetyl-CoA decarbonylase/synthase complex subunit alpha 2	Acetyl-CoA decarbonylase/synthase complex subunit alpha 1	Acetyl-CoA decarbonylase/synthase complex subunit alpha 2	Acetyl-CoA decarbonylase/synthase complex subunit alpha 2	Acetyl-CoA decarbonylase/synthase complex subunit alpha 2
354	0	1	1	1	1	1	1	DNA-directed RNA polymerase subunit P	DNA-directed RNA polymerase subunit P	DNA-directed RNA polymerase subunit P	DNA-directed RNA polymerase subunit P	DNA-directed RNA polymerase subunit P	DNA-directed RNA polymerase subunit P
477	0	1	1	1	0	1	1	Putative methylthioribose-1-phosphate isomerase	Putative methylthioribose-1-phosphate isomerase	Putative methylthioribose-1-phosphate isomerase	Putative methylthioribose-1-phosphate isomerase	Putative methylthioribose-1-phosphate isomerase
217	1	1	1	2	0	1	1	putative RNA methyltransferase	putative RNA methyltransferase	putative RNA methyltransferase	putative RNA methyltransferase	putative RNA methyltransferase	putative RNA methyltransferase	putative RNA methyltransferase
352	1	1	1	1	0	1	1	Tryptophan synthase alpha chain	Tryptophan synthase alpha chain	Tryptophan synthase alpha chain	Tryptophan synthase alpha chain	Tryptophan synthase alpha chain	Tryptophan synthase alpha chain
336	1	1	1	1	0	1	1	30S ribosomal protein S9	30S ribosomal protein S9	30S ribosomal protein S9	30S ribosomal protein S9	30S ribosomal protein S9	30S ribosomal protein S9
334	1	1	1	1	0	1	1	Type 2 DNA topoisomerase 6 subunit B	Type 2 DNA topoisomerase 6 subunit B	Type 2 DNA topoisomerase 6 subunit B	Type 2 DNA topoisomerase 6 subunit B	Type 2 DNA topoisomerase 6 subunit B	Type 2 DNA topoisomerase 6 subunit B
327	1	1	1	1	0	1	1	30S ribosomal protein S8	30S ribosomal protein S8	30S ribosomal protein S8	30S ribosomal protein S8	30S ribosomal protein S8	30S ribosomal protein S8
326	1	1	1	1	0	1	1	50S ribosomal protein L6	50S ribosomal protein L6	50S ribosomal protein L6	50S ribosomal protein L6	50S ribosomal protein L6	50S ribosomal protein L6
325	1	1	1	1	0	1	1	Tritrans,polycis-undecaprenyl-diphosphate synthase (GGDP specific)	Tritrans,polycis-undecaprenyl-diphosphate synthase (GGDP specific)	Tritrans,polycis-undecaprenyl-diphosphate synthase (GGDP specific)	Tritrans,polycis-undecaprenyl-diphosphate synthase (GGDP specific)	Tritrans,polycis-undecaprenyl-diphosphate synthase (GGDP specific)	Tritrans,polycis-undecaprenyl-diphosphate synthase (GGDP specific)
324	1	1	1	1	0	1	1	Iron-sulfur flavoprotein	Iron-sulfur flavoprotein	Iron-sulfur flavoprotein	Iron-sulfur flavoprotein	Iron-sulfur flavoprotein	Iron-sulfur flavoprotein
304	1	1	1	1	0	1	1	tRNA (adenine(57)-N(1)/adenine(58)-N(1))-methyltransferase TrmI	tRNA (adenine(57)-N(1)/adenine(58)-N(1))-methyltransferase TrmI	tRNA (adenine(57)-N(1)/adenine(58)-N(1))-methyltransferase TrmI	tRNA (adenine(57)-N(1)/adenine(58)-N(1))-methyltransferase TrmI	tRNA (adenine(57)-N(1)/adenine(58)-N(1))-methyltransferase TrmI	tRNA (adenine(57)-N(1)/adenine(58)-N(1))-methyltransferase TrmI
280	1	1	1	1	0	1	1	Glutamate N-acetyltransferase	Glutamate N-acetyltransferase	Glutamate N-acetyltransferase	Glutamate N-acetyltransferase	Glutamate N-acetyltransferase	Glutamate N-acetyltransferase
267	1	1	1	1	0	1	1	3-dehydroquinate synthase	3-dehydroquinate synthase	3-dehydroquinate synthase	3-dehydroquinate synthase	3-dehydroquinate synthase	3-dehydroquinate synthase
231	1	1	1	1	0	1	1	tRNA-guanine(15) transglycosylase	tRNA-guanine(15) transglycosylase	tRNA-guanine(15) transglycosylase	tRNA-guanine(15) transglycosylase	tRNA-guanine(15) transglycosylase	tRNA-guanine(15) transglycosylase
220	1	1	1	1	1	1	1	DNA-directed RNA polymerase subunit A'	DNA-directed RNA polymerase subunit A'	DNA-directed RNA polymerase subunit A'	DNA-directed RNA polymerase subunit A'	DNA-directed RNA polymerase subunit A'	DNA-directed RNA polymerase subunit A'	DNA-directed RNA polymerase subunit A'
218	1	1	1	1	1	1	1	dihydroorotate dehydrogenase 1B	Dihydroorotate dehydrogenase	Dihydroorotate dehydrogenase	Dihydroorotate dehydrogenase	Dihydroorotate dehydrogenase	Dihydroorotate dehydrogenase	dihydroorotate dehydrogenase 1B
198	1	1	1	1	1	1	1	DHH family protein	DHH family protein	ssDNA exonuclease RecJ	DHH family protein	DHH family protein	DHHA1 domain protein	ssDNA exonuclease RecJ
197	1	1	1	1	1	1	1	50S ribosomal protein L10e	50S ribosomal protein L10e	50S ribosomal protein L10e	50S ribosomal protein L10e	50S ribosomal protein L10e	50S ribosomal protein L10e	50S ribosomal protein L10e
194	1	1	1	1	1	1	1	putative L-aspartate dehydrogenase	putative L-aspartate dehydrogenase	putative L-aspartate dehydrogenase	putative L-aspartate dehydrogenase	putative L-aspartate dehydrogenase	putative L-aspartate dehydrogenase	putative L-aspartate dehydrogenase
189	1	1	1	1	1	1	1	hypothetical protein	Ferredoxin--NADP reductase	Ferredoxin--NADP reductase	Ferredoxin--NADP reductase	Ferredoxin--NADP reductase	Ferredoxin--NADP reductase	hypothetical protein
188	1	1	1	1	1	1	1	DNA-directed RNA polymerase subunit N	DNA-directed RNA polymerase subunit N	DNA-directed RNA polymerase subunit N	DNA-directed RNA polymerase subunit N	DNA-directed RNA polymerase subunit N	DNA-directed RNA polymerase subunit N	DNA-directed RNA polymerase subunit N
186	1	1	1	1	1	1	1	putative deoxyhypusine synthase	Deoxyhypusine synthase-like protein	Deoxyhypusine synthase-like protein	Deoxyhypusine synthase-like protein	Deoxyhypusine synthase-like protein	Deoxyhypusine synthase-like protein	putative deoxyhypusine synthase
170	1	1	1	1	1	1	1	Imidazole glycerol phosphate synthase subunit HisF	Imidazole glycerol phosphate synthase subunit HisF	Imidazole glycerol phosphate synthase subunit HisF	Imidazole glycerol phosphate synthase subunit HisF	Imidazole glycerol phosphate synthase subunit HisF	Imidazole glycerol phosphate synthase subunit HisF	Imidazole glycerol phosphate synthase subunit HisF
163	1	1	1	1	1	1	1	Aspartate carbamoyltransferase	Aspartate carbamoyltransferase	Aspartate carbamoyltransferase	Aspartate carbamoyltransferase	Aspartate carbamoyltransferase	Aspartate carbamoyltransferase	Aspartate carbamoyltransferase
158	1	1	1	1	1	1	1	acetolactate synthase catalytic subunit	3D-(3,5/4)-trihydroxycyclohexane-1,2-dione hydrolase	3D-(3,5/4)-trihydroxycyclohexane-1,2-dione hydrolase	3D-(3,5/4)-trihydroxycyclohexane-1,2-dione hydrolase	3D-(3,5/4)-trihydroxycyclohexane-1,2-dione hydrolase	3D-(3,5/4)-trihydroxycyclohexane-1,2-dione hydrolase	acetolactate synthase catalytic subunit
149	1	1	1	1	1	1	1	UDP-galactose-4-epimerase	ADP-L-glycero-D-manno-heptose-6-epimerase	ADP-L-glycero-D-manno-heptose-6-epimerase	ADP-L-glycero-D-manno-heptose-6-epimerase	ADP-L-glycero-D-manno-heptose-6-epimerase	ADP-L-glycero-D-manno-heptose-6-epimerase	dTDP-glucose 4,6 dehydratase
144	1	1	1	1	1	1	1	hypothetical protein	hypothetical protein	hypothetical protein	hypothetical protein	hypothetical protein	hypothetical protein	hypothetical protein
140	1	1	1	1	1	1	1	Acetyl-CoA decarbonylase/synthase complex subunit beta 2	Acetyl-CoA decarbonylase/synthase complex subunit beta 2	Acetyl-CoA decarbonylase/synthase complex subunit beta 2	Acetyl-CoA decarbonylase/synthase complex subunit beta 2	Acetyl-CoA decarbonylase/synthase complex subunit beta 2	Acetyl-CoA decarbonylase/synthase complex subunit beta 2	Acetyl-CoA decarbonylase/synthase complex subunit beta 2
131	1	1	1	1	1	1	1	50S ribosomal protein L21e	50S ribosomal protein L21e	50S ribosomal protein L21e	50S ribosomal protein L21e	50S ribosomal protein L21e	50S ribosomal protein L21e	50S ribosomal protein L21e
128	1	1	1	1	1	1	1	Fumarate hydratase class II	Fumarate hydratase class II	Fumarate hydratase class II	Fumarate hydratase class II	Fumarate hydratase class II	Fumarate hydratase class II	adenylosuccinate lyase
124	1	1	1	1	1	1	1	coproporphyrinogen III oxidase	coproporphyrinogen III oxidase	coproporphyrinogen III oxidase	coproporphyrinogen III oxidase	coproporphyrinogen III oxidase	coproporphyrinogen III oxidase	coproporphyrinogen III oxidase
120	1	1	1	1	1	1	1	Glutamine--fructose-6-phosphate aminotransferase [isomerizing]	Glutamine--fructose-6-phosphate aminotransferase [isomerizing]	Glutamine--fructose-6-phosphate aminotransferase [isomerizing]	Glutamine--fructose-6-phosphate aminotransferase [isomerizing]	Glutamine--fructose-6-phosphate aminotransferase [isomerizing]	Glutamine--fructose-6-phosphate aminotransferase [isomerizing]	Glutamine--fructose-6-phosphate aminotransferase [isomerizing]
117	1	1	1	1	1	1	1	Glutamyl-tRNA(Gln) amidotransferase subunit E	Glutamyl-tRNA(Gln) amidotransferase subunit E	Glutamyl-tRNA(Gln) amidotransferase subunit E	Glutamyl-tRNA(Gln) amidotransferase subunit E	Glutamyl-tRNA(Gln) amidotransferase subunit E	Glutamyl-tRNA(Gln) amidotransferase subunit E	Glutamyl-tRNA(Gln) amidotransferase subunit E
116	1	1	1	1	1	1	1	Triosephosphate isomerase	Triosephosphate isomerase	Triosephosphate isomerase	Triosephosphate isomerase	Triosephosphate isomerase	Triosephosphate isomerase	Triosephosphate isomerase
114	1	1	1	1	1	1	1	ATP phosphoribosyltransferase	ATP phosphoribosyltransferase	ATP phosphoribosyltransferase	ATP phosphoribosyltransferase	ATP phosphoribosyltransferase	ATP phosphoribosyltransferase	ATP phosphoribosyltransferase
412	1	1	1	1	0	0	1	Diaminopimelate decarboxylase	Diaminopimelate decarboxylase	Diaminopimelate decarboxylase	Diaminopimelate decarboxylase	Diaminopimelate decarboxylase
39	2	2	1	1	1	1	1	CobQ/CobB/MinD/ParA nucleotide binding domain protein	cell division inhibitor MinD	CobQ/CobB/MinD/ParA nucleotide binding domain protein	cell division inhibitor MinD	CobQ/CobB/MinD/ParA nucleotide binding domain protein	Light-independent protochlorophyllide reductase iron-sulfur ATP-binding protein	Light-independent protochlorophyllide reductase iron-sulfur ATP-binding protein	Light-independent protochlorophyllide reductase iron-sulfur ATP-binding protein	Light-independent protochlorophyllide reductase iron-sulfur ATP-binding protein
86	2	2	1	1	1	0	1	2-isopropylmalate synthase	2-isopropylmalate synthase	2-isopropylmalate synthase	2-isopropylmalate synthase	2-isopropylmalate synthase	2-isopropylmalate synthase	2-isopropylmalate synthase	2-isopropylmalate synthase
428	1	1	1	0	1	0	1	glycyl-tRNA synthetase	Glycine--tRNA ligase	Threonine--tRNA ligase	Threonine--tRNA ligase	glycyl-tRNA synthetase
347	1	1	1	1	1	0	1	hypothetical protein	hypothetical protein	hypothetical protein	hypothetical protein	hypothetical protein	hypothetical protein
337	1	1	1	1	1	0	1	50S ribosomal protein L37Ae	50S ribosomal protein L37Ae	50S ribosomal protein L37Ae	50S ribosomal protein L37Ae	50S ribosomal protein L37Ae	50S ribosomal protein L37Ae
331	1	1	1	1	1	0	1	Glyoxylate reductase	Glyoxylate reductase	Glyoxylate reductase	Glyoxylate reductase	Glyoxylate reductase	Glyoxylate reductase
312	1	1	1	1	1	0	1	hypothetical protein	hypothetical protein	hypothetical protein	hypothetical protein	hypothetical protein	hypothetical protein
301	1	0	1	0	2	1	1	protochlorophyllide reductase iron-sulfur ATP-binding protein	Light-independent protochlorophyllide reductase iron-sulfur ATP-binding protein	CobQ/CobB/MinD/ParA nucleotide binding domain protein	CobQ/CobB/MinD/ParA nucleotide binding domain protein	Nitrogenase iron protein	CobQ/CobB/MinD/ParA nucleotide binding domain protein
449	1	0	1	0	1	1	1	5-methyltetrahydropteroyltriglutamate-- homocysteine methyltransferase	5-methyltetrahydropteroyltriglutamate-- homocysteine methyltransferase	5-methyltetrahydropteroyltriglutamate-- homocysteine methyltransferase	5-methyltetrahydropteroyltriglutamate-- homocysteine methyltransferase	5-methyltetrahydropteroyltriglutamate-- homocysteine methyltransferase
395	1	0	1	0	1	1	1	N-glycosylase/DNA lyase	N-glycosylase/DNA lyase	N-glycosylase/DNA lyase	N-glycosylase/DNA lyase	N-glycosylase/DNA lyase
335	1	1	1	0	1	1	1	30S ribosomal protein S15	30S ribosomal protein S15	30S ribosomal protein S15	30S ribosomal protein S15	30S ribosomal protein S15	30S ribosomal protein S15
328	1	1	1	0	1	1	1	S-adenosyl-L-methionine-dependent tRNA 4-demethylwyosine synthase	S-adenosyl-L-methionine-dependent tRNA 4-demethylwyosine synthase	S-adenosyl-L-methionine-dependent tRNA 4-demethylwyosine synthase	S-adenosyl-L-methionine-dependent tRNA 4-demethylwyosine synthase	S-adenosyl-L-methionine-dependent tRNA 4-demethylwyosine synthase	S-adenosyl-L-methionine-dependent tRNA 4-demethylwyosine synthase
171	1	1	1	0	2	1	1	2,5-diamino-6-ribosylamino-4(3H)-pyrimidinone 5'-phosphate reductase	2,5-diamino-6-ribosylamino-4(3H)-pyrimidinone 5'-phosphate reductase	2,5-diamino-6-ribosylamino-4(3H)-pyrimidinone 5'-phosphate reductase	2,5-diamino-6-ribosylamino-4(3H)-pyrimidinone 5'-phosphate reductase	2,5-diamino-6-ribosylamino-4(3H)-pyrimidinone 5'-phosphate reductase	2,5-diamino-6-ribosylamino-4(3H)-pyrimidinone 5'-phosphate reductase	2,5-diamino-6-ribosylamino-4(3H)-pyrimidinone 5'-phosphate reductase
166	1	1	1	0	2	1	1	Exosome complex component Rrp41	Exosome complex component Rrp41	Exosome complex component Rrp41	Exosome complex component Rrp41	Exosome complex component Rrp41	Exosome complex component Rrp41	Exosome complex component Rrp41
165	1	1	1	0	2	1	1	Exosome complex component Rrp42	Exosome complex component Rrp42	Exosome complex component Rrp42	Exosome complex component Rrp42	Exosome complex component Rrp42	Exosome complex component Rrp42	Exosome complex component Rrp42
69	2	1	1	0	2	1	1	putative aspartokinase	putative aspartokinase	putative aspartokinase	putative aspartokinase	putative aspartokinase	putative aspartokinase	putative aspartokinase	putative aspartokinase
65	2	1	1	0	2	1	1	Anthranilate synthase component 2	Anthranilate synthase component 2	Anthranilate synthase component 2	GMP synthase [glutamine-hydrolyzing] subunit A	Anthranilate synthase component 2	Anthranilate synthase component 2	Anthranilate synthase component 2	Anthranilate synthase component 2
501	1	1	0	0	1	1	1	CRISPR-associated endonuclease Cas1	CRISPR-associated endonuclease Cas1	CRISPR-associated endonuclease Cas1	CRISPR-associated endonuclease Cas1	CRISPR-associated endonuclease Cas1
490	1	1	0	0	1	1	1	transketolase	1-deoxy-D-xylulose-5-phosphate synthase	1-deoxy-D-xylulose-5-phosphate synthase	1-deoxy-D-xylulose-5-phosphate synthase	transketolase
415	1	1	0	0	1	1	1	NAD-dependent epimerase/dehydratase family protein	GDP-L-fucose synthase	GDP-L-fucose synthase	GDP-L-fucose synthase	bifunctional UDP-glucuronic acid decarboxylase/UDP-4-amino-4-deoxy-L-arabinose formyltransferase
407	1	1	0	0	1	1	1	Tripartite tricarboxylate transporter TctA family protein	Tripartite tricarboxylate transporter TctA family protein	Tripartite tricarboxylate transporter TctA family protein	Tripartite tricarboxylate transporter TctA family protein	Tripartite tricarboxylate transporter TctA family protein
406	1	1	0	0	1	1	1	transketolase	1-deoxy-D-xylulose-5-phosphate synthase	1-deoxy-D-xylulose-5-phosphate synthase	1-deoxy-D-xylulose-5-phosphate synthase	transketolase
1117	1	0	0	0	1	0	1	TDP-4-oxo-6-deoxy-D-glucose transaminase	Aspartate aminotransferase	Aspartate aminotransferase
780	1	0	0	0	1	1	1	hypothetical protein	hypothetical protein	hypothetical protein	hypothetical protein
601	1	0	0	0	1	1	1	hypothetical protein	Archaeal ATPase	Archaeal ATPase	Archaeal ATPase
71	2	1	1	0	3	0	1	Adenylosuccinate synthetase	Adenylosuccinate synthetase	Adenylosuccinate synthetase	Adenylosuccinate synthetase	Adenylosuccinate synthetase	Adenylosuccinate synthetase	Adenylosuccinate synthetase	Adenylosuccinate synthetase
44	3	1	1	0	3	0	1	Diaminopimelate epimerase	Diaminopimelate epimerase	Diaminopimelate epimerase	Diaminopimelate epimerase	Diaminopimelate epimerase	Diaminopimelate epimerase	Diaminopimelate epimerase	Diaminopimelate epimerase	Diaminopimelate epimerase
154	2	1	1	0	2	0	1	30S ribosomal protein S19e	30S ribosomal protein S19e	30S ribosomal protein S19e	30S ribosomal protein S19e	30S ribosomal protein S19e	30S ribosomal protein S19e	30S ribosomal protein S19e
506	1	1	1	0	2	0	0	Manganese-dependent inorganic pyrophosphatase	Manganese-dependent inorganic pyrophosphatase	Manganese-dependent inorganic pyrophosphatase	Manganese-dependent inorganic pyrophosphatase	Manganese-dependent inorganic pyrophosphatase
775	1	1	1	0	1	0	0	F(420)H(2) dehydrogenase subunit J	F(420)H(2) dehydrogenase subunit J	F(420)H(2) dehydrogenase subunit J	F(420)H(2) dehydrogenase subunit J
35	2	1	1	1	3	0	1	HTH-type transcriptional regulator Ptr2	HTH-type transcriptional regulator Ptr2	HTH-type transcriptional regulator Ptr2	HTH-type transcriptional regulator Ptr2	HTH-type transcriptional regulator Ptr2	HTH-type transcriptional regulator Ptr2	hypothetical protein	HTH-type transcriptional regulator Ptr2	HTH-type transcriptional regulator Ptr2
17	2	1	2	1	3	0	2	Cyclic pyranopterin monophosphate synthase	Cyclic pyranopterin monophosphate synthase	Radical SAM superfamily protein	hypothetical protein	pyruvate formate lyase-activating enzyme 1	Cyclic pyranopterin monophosphate synthase	pyruvate formate lyase-activating enzyme 1	pyruvate formate lyase-activating enzyme 1	Cyclic pyranopterin monophosphate synthase	Cyclic pyranopterin monophosphate synthase	7-carboxy-7-deazaguanine synthase
221	1	1	1	1	2	0	1	Aspartate carbamoyltransferase regulatory chain	Aspartate carbamoyltransferase regulatory chain	Aspartate carbamoyltransferase regulatory chain	Aspartate carbamoyltransferase regulatory chain	Aspartate carbamoyltransferase regulatory chain	Aspartate carbamoyltransferase regulatory chain	Aspartate carbamoyltransferase regulatory chain
190	1	1	1	1	2	0	1	Elongation factor 2	Elongation factor 2	Elongation factor 2	Elongation factor 2	Elongation factor 2	Elongation factor 2	Elongation factor 2
176	1	1	1	1	2	0	1	Phenylalanine--tRNA ligase alpha subunit	Phenylalanine--tRNA ligase alpha subunit	Phenylalanine--tRNA ligase alpha subunit	Phenylalanine--tRNA ligase alpha subunit	Phenylalanine--tRNA ligase alpha subunit	Phenylalanine--tRNA ligase alpha subunit	Phenylalanine--tRNA ligase alpha subunit
77	1	1	1	1	2	1	1	putative sugar kinase	putative sugar kinase	putative sugar kinase	putative sugar kinase	putative sugar kinase	putative sugar kinase	putative sugar kinase	putative sugar kinase
76	1	1	1	1	2	1	1	Type 2 DNA topoisomerase 6 subunit A	Type 2 DNA topoisomerase 6 subunit A	Type 2 DNA topoisomerase 6 subunit A	Type 2 DNA topoisomerase 6 subunit A	Type 2 DNA topoisomerase 6 subunit A	Type 2 DNA topoisomerase 6 subunit A	Type 2 DNA topoisomerase 6 subunit A	Type 2 DNA topoisomerase 6 subunit A
73	1	1	1	1	2	1	1	Pyridoxal biosynthesis lyase PdxS	Pyridoxal biosynthesis lyase PdxS	Pyridoxal biosynthesis lyase PdxS	Pyridoxal biosynthesis lyase PdxS	Pyridoxal biosynthesis lyase PdxS	Pyridoxal biosynthesis lyase PdxS	Pyridoxal biosynthesis lyase PdxS	Pyridoxal biosynthesis lyase PdxS
57	1	1	1	1	2	1	1	30S ribosomal protein S8e	30S ribosomal protein S8e	30S ribosomal protein S8e	30S ribosomal protein S8e	30S ribosomal protein S8e	30S ribosomal protein S8e	30S ribosomal protein S8e	30S ribosomal protein S8e
110	1	1	1	1	2	1	1	30S ribosomal protein S10	30S ribosomal protein S10	30S ribosomal protein S10	30S ribosomal protein S10	30S ribosomal protein S10	30S ribosomal protein S10	30S ribosomal protein S10	30S ribosomal protein S10
105	1	1	1	1	2	1	1	Peptidyl-tRNA hydrolase	Peptidyl-tRNA hydrolase	Peptidyl-tRNA hydrolase	Peptidyl-tRNA hydrolase	Peptidyl-tRNA hydrolase	Peptidyl-tRNA hydrolase	Peptidyl-tRNA hydrolase	Peptidyl-tRNA hydrolase
18	1	1	1	1	4	2	1	Isopropylmalate/citramalate isomerase large subunit	Isopropylmalate/citramalate isomerase large subunit	Isopropylmalate/citramalate isomerase large subunit	Isopropylmalate/citramalate isomerase large subunit	Isopropylmalate/citramalate isomerase large subunit	Isopropylmalate/citramalate isomerase large subunit	Isopropylmalate/citramalate isomerase large subunit	Isopropylmalate/citramalate isomerase large subunit	Isopropylmalate/citramalate isomerase large subunit	Methanogen homoaconitase large subunit	Methanogen homoaconitase large subunit
50	1	1	1	1	3	1	1	glyceraldehyde-3-phosphate dehydrogenase	D-erythrose-4-phosphate dehydrogenase	D-erythrose-4-phosphate dehydrogenase	D-erythrose-4-phosphate dehydrogenase	D-erythrose-4-phosphate dehydrogenase	D-erythrose-4-phosphate dehydrogenase	D-erythrose-4-phosphate dehydrogenase	D-erythrose-4-phosphate dehydrogenase	glyceraldehyde-3-phosphate dehydrogenase
191	2	1	1	1	1	0	1	50S ribosomal protein L24P	50S ribosomal protein L24P	50S ribosomal protein L24P	50S ribosomal protein L24P	50S ribosomal protein L24P	50S ribosomal protein L24P	50S ribosomal protein L24P
132	2	1	1	1	1	0	1	Acetyl-CoA decarbonylase/synthase complex subunit delta 1	Acetyl-CoA decarbonylase/synthase complex subunit delta 1	Acetyl-CoA decarbonylase/synthase complex subunit delta 1	Acetyl-CoA decarbonylase/synthase complex subunit delta	Acetyl-CoA decarbonylase/synthase complex subunit delta 1	Acetyl-CoA decarbonylase/synthase complex subunit delta 1	Acetyl-CoA decarbonylase/synthase complex subunit delta
89	3	1	1	1	1	0	1	3-isopropylmalate/3-methylmalate dehydrogenase	3-isopropylmalate/3-methylmalate dehydrogenase	3-isopropylmalate/3-methylmalate dehydrogenase	Homoisocitrate dehydrogenase	3-isopropylmalate/3-methylmalate dehydrogenase	Homoisocitrate dehydrogenase	Homoisocitrate dehydrogenase	3-isopropylmalate/3-methylmalate dehydrogenase
74	3	1	1	1	1	0	1	V-type ATP synthase alpha chain	V-type ATP synthase alpha chain	V-type ATP synthase alpha chain	V-type ATP synthase alpha chain	V-type ATP synthase alpha chain	V-type ATP synthase alpha chain	V-type ATP synthase alpha chain	V-type ATP synthase alpha chain
474	2	0	1	0	1	0	1	hypothetical protein	hypothetical protein	hypothetical protein	hypothetical protein	hypothetical protein
147	3	1	1	0	1	0	1	UTP--glucose-1-phosphate uridylyltransferase AglF	UTP--glucose-1-phosphate uridylyltransferase AglF	UTP--glucose-1-phosphate uridylyltransferase AglF	UTP--glucose-1-phosphate uridylyltransferase AglF	Bifunctional protein GlmU	UTP--glucose-1-phosphate uridylyltransferase AglF	UTP--glucose-1-phosphate uridylyltransferase AglF
257	2	1	1	0	1	0	1	Cell division protein FtsZ 1	Cell division protein FtsZ 1	Cell division protein FtsZ 1	Cell division protein FtsZ 1	Cell division protein FtsZ 1	Cell division protein FtsZ 1
523	1	1	0	1	1	0	1	phosphoribosylaminoimidazole synthetase	Phosphoribosylformylglycinamidine cyclo-ligase	Phosphoribosylformylglycinamidine cyclo-ligase	Phosphoribosylformylglycinamidine cyclo-ligase	phosphoribosylaminoimidazole synthetase
318	2	1	0	1	1	0	1	hypothetical protein	hypothetical protein	hypothetical protein	hypothetical protein	hypothetical protein	hypothetical protein
316	2	1	0	1	1	0	1	Ribonuclease Z	Ribonuclease Z	Ribonuclease Z	Ribonuclease Z	Ribonuclease Z	Ribonuclease Z
478	2	1	0	0	1	0	1	hypothetical protein	hypothetical protein	hypothetical protein	hypothetical protein	hypothetical protein
758	1	1	0	0	1	0	1	CRISPR-associated endoribonuclease Cas2	CRISPR-associated endoribonuclease Cas2	CRISPR-associated endoribonuclease Cas2	CRISPR-associated endoribonuclease Cas2
696	1	1	0	0	1	0	1	Isocitrate dehydrogenase [NADP]	Isocitrate dehydrogenase [NADP]	Isocitrate dehydrogenase [NADP]	Isocitrate dehydrogenase [NADP]
465	1	0	1	1	0	1	1	thiamine biosynthesis protein ThiC	Phosphomethylpyrimidine synthase	Phosphomethylpyrimidine synthase	Phosphomethylpyrimidine synthase	thiamine biosynthesis protein ThiC
459	1	0	1	1	0	1	1	hypothetical protein	hypothetical protein	hypothetical protein	hypothetical protein	hypothetical protein
70	3	0	1	1	1	1	1	preprotein translocase subunit SecG	preprotein translocase subunit SecG	preprotein translocase subunit SecG	Preprotein translocase subunit SecG	preprotein translocase subunit SecG	preprotein translocase subunit SecG	preprotein translocase subunit SecG	Preprotein translocase subunit SecG
12	3	0	1	2	2	2	2	putative ABC transporter ATP-binding protein	putative ABC transporter ATP-binding protein	putative ABC transporter ATP-binding protein	putative ABC transporter ATP-binding protein	putative ABC transporter ATP-binding protein	putative ABC transporter ATP-binding protein	putative ABC transporter ATP-binding protein	putative ABC transporter ATP-binding protein	putative ABC transporter ATP-binding protein	putative ABC transporter ATP-binding protein	putative ABC transporter ATP-binding protein	putative ABC transporter ATP-binding protein
134	2	0	1	1	1	1	1	Superoxide reductase	Superoxide reductase	Superoxide reductase	Superoxide reductase	Superoxide reductase	Superoxide reductase	Superoxide reductase
123	2	0	1	1	1	1	1	Archaeosine synthase	Archaeosine synthase	Radical SAM superfamily protein	hypothetical protein	coproporphyrinogen III oxidase	coproporphyrinogen III oxidase	Radical SAM superfamily protein
448	1	0	1	1	1	0	1	translation-associated GTPase	hypothetical protein	Obg-like ATPase 1	Obg-like ATPase 1	translation-associated GTPase
141	1	0	1	1	1	1	2	GTPase Era	GTPase Der	GTPase Der	GTPase Der	GTPase Der	GTP-binding protein Der	tRNA modification GTPase TrmE
278	1	0	1	1	1	1	1	Imidazole glycerol phosphate synthase subunit HisF	Imidazole glycerol phosphate synthase subunit HisF	Imidazole glycerol phosphate synthase subunit HisF	Imidazole glycerol phosphate synthase subunit HisF	Imidazole glycerol phosphate synthase subunit HisF	Imidazole glycerol phosphate synthase subunit HisF
251	1	0	1	1	1	1	1	DNA-binding protein	DNA-binding protein	DNA-binding protein	DNA-binding protein	DNA-binding protein	hypothetical protein
99	2	1	1	1	1	1	1	30S ribosomal protein S7	30S ribosomal protein S7	30S ribosomal protein S7	30S ribosomal protein S7	30S ribosomal protein S7	30S ribosomal protein S7	30S ribosomal protein S7	30S ribosomal protein S7
98	2	1	1	1	1	1	1	tRNA(Ile2) 2-agmatinylcytidine synthetase TiaS	tRNA(Ile2) 2-agmatinylcytidine synthetase TiaS	tRNA(Ile2) 2-agmatinylcytidine synthetase TiaS	tRNA(Ile2) 2-agmatinylcytidine synthetase TiaS	tRNA(Ile2) 2-agmatinylcytidine synthetase TiaS	tRNA(Ile2) 2-agmatinylcytidine synthetase TiaS	tRNA(Ile2) 2-agmatinylcytidine synthetase TiaS	tRNA(Ile2) 2-agmatinylcytidine synthetase TiaS
97	2	1	1	1	1	1	1	putative DNAse	putative DNAse	Tat-linked quality control protein TatD	Tat-linked quality control protein TatD	Tat-linked quality control protein TatD	Tat-linked quality control protein TatD	Tat-linked quality control protein TatD	putative DNAse
94	2	1	1	1	1	1	1	Phosphoglycerate kinase	Phosphoglycerate kinase	Phosphoglycerate kinase	Phosphoglycerate kinase	Phosphoglycerate kinase	Phosphoglycerate kinase	Phosphoglycerate kinase	Phosphoglycerate kinase
87	2	1	1	1	1	1	1	Non-canonical purine NTP pyrophosphatase	Non-canonical purine NTP pyrophosphatase	Non-canonical purine NTP pyrophosphatase	Non-canonical purine NTP pyrophosphatase	Non-canonical purine NTP pyrophosphatase	Non-canonical purine NTP pyrophosphatase	Non-canonical purine NTP pyrophosphatase	Non-canonical purine NTP pyrophosphatase
85	2	1	1	1	1	1	1	Glutamyl-tRNA(Gln) amidotransferase subunit D	Glutamyl-tRNA(Gln) amidotransferase subunit D	Glutamyl-tRNA(Gln) amidotransferase subunit D	Glutamyl-tRNA(Gln) amidotransferase subunit D	Glutamyl-tRNA(Gln) amidotransferase subunit D	Glutamyl-tRNA(Gln) amidotransferase subunit D	Glutamyl-tRNA(Gln) amidotransferase subunit D	Glutamyl-tRNA(Gln) amidotransferase subunit D
83	2	1	1	1	1	1	1	chorismate synthase	chorismate synthase	Chorismate synthase	Chorismate synthase	Chorismate synthase	Chorismate synthase	Chorismate synthase	chorismate synthase
78	2	1	1	1	1	1	1	Phosphopantetheine adenylyltransferase	Phosphopantetheine adenylyltransferase	Phosphopantetheine adenylyltransferase	Phosphopantetheine adenylyltransferase	Phosphopantetheine adenylyltransferase	Phosphopantetheine adenylyltransferase	Phosphopantetheine adenylyltransferase	Phosphopantetheine adenylyltransferase
72	2	1	1	1	1	1	1	50S ribosomal protein L14	50S ribosomal protein L14	50S ribosomal protein L14	50S ribosomal protein L14	50S ribosomal protein L14	50S ribosomal protein L14	50S ribosomal protein L14	50S ribosomal protein L14
67	2	1	1	1	1	1	1	hypothetical protein	hypothetical protein	hypothetical protein	hypothetical protein	hypothetical protein	hypothetical protein	hypothetical protein	hypothetical protein
66	2	1	1	1	1	1	1	Glutamate-1-semialdehyde 2,1-aminomutase	Glutamate-1-semialdehyde 2,1-aminomutase	Glutamate-1-semialdehyde 2,1-aminomutase	Glutamate-1-semialdehyde 2,1-aminomutase	Glutamate-1-semialdehyde 2,1-aminomutase	Glutamate-1-semialdehyde 2,1-aminomutase	Glutamate-1-semialdehyde 2,1-aminomutase	Glutamate-1-semialdehyde 2,1-aminomutase
61	2	1	1	1	1	1	1	Glutamate--tRNA ligase	Glutamate--tRNA ligase	Glutamate--tRNA ligase	Glutamate--tRNA ligase	Glutamate--tRNA ligase	Glutamate--tRNA ligase	Glutamate--tRNA ligase	Glutamate--tRNA ligase
59	2	1	1	1	1	1	1	aromatic acid decarboxylase	aromatic acid decarboxylase	3-octaprenyl-4-hydroxybenzoate carboxy-lyase	3-octaprenyl-4-hydroxybenzoate carboxy-lyase	3-octaprenyl-4-hydroxybenzoate carboxy-lyase	3-octaprenyl-4-hydroxybenzoate carboxy-lyase	3-octaprenyl-4-hydroxybenzoate carboxy-lyase	3-octaprenyl-4-hydroxybenzoate carboxy-lyase
58	2	1	1	1	1	1	1	Putative ski2-type helicase	putative ATP-dependent RNA helicase	ATP-dependent RNA helicase DbpA	ATP-dependent RNA helicase DbpA	Putative ski2-type helicase	Putative ski2-type helicase	ATP-dependent RNA helicase SrmB	Putative ski2-type helicase
56	2	1	1	1	1	1	1	Uridylate kinase	Uridylate kinase	Uridylate kinase	Uridylate kinase	Uridylate kinase	Uridylate kinase	Uridylate kinase	Uridylate kinase
55	2	1	1	1	1	1	1	Methionine aminopeptidase	Methionine aminopeptidase	Methionine aminopeptidase	Methionine aminopeptidase	Methionine aminopeptidase	Methionine aminopeptidase	Methionine aminopeptidase	Methionine aminopeptidase
101	2	1	1	1	1	1	1	prephenate dehydrogenase	prephenate dehydrogenase	Ketol-acid reductoisomerase	Phenylalanine--tRNA ligase beta subunit	Phenylalanine--tRNA ligase beta subunit	Phenylalanine--tRNA ligase beta subunit	Phenylalanine--tRNA ligase beta subunit	prephenate dehydrogenase
42	3	1	1	1	1	1	1	tRNA (cytidine(56)-2'-O)-methyltransferase	tRNA (cytidine(56)-2'-O)-methyltransferase	tRNA (cytidine(56)-2'-O)-methyltransferase	tRNA (cytidine(56)-2'-O)-methyltransferase	tRNA (cytidine(56)-2'-O)-methyltransferase	tRNA (cytidine(56)-2'-O)-methyltransferase	tRNA (cytidine(56)-2'-O)-methyltransferase	tRNA (cytidine(56)-2'-O)-methyltransferase	tRNA (cytidine(56)-2'-O)-methyltransferase
38	3	1	1	1	1	1	1	50S ribosomal protein L14e	50S ribosomal protein L14e	50S ribosomal protein L14e	50S ribosomal protein L14e	50S ribosomal protein L14e	50S ribosomal protein L14e	50S ribosomal protein L14e	50S ribosomal protein L14e	50S ribosomal protein L14e
13	3	1	1	1	2	2	2	Thermosome subunit alpha	Thermosome subunit	Thermosome subunit alpha	Thermosome subunit	Thermosome subunit alpha	Thermosome subunit alpha	Thermosome subunit alpha	Thermosome subunit alpha	Thermosome subunit alpha	Thermosome subunit alpha	Thermosome subunit alpha	Thermosome subunit
19	2	1	1	1	2	2	2	thioredoxin	thioredoxin	Thiol-disulfide oxidoreductase ResA	putative Thioredoxin	thioredoxin	Thiol:disulfide interchange protein DsbD	Thioredoxin	Thioredoxin	putative Thioredoxin	putative Thioredoxin	Thioredoxin
27	3	1	1	1	2	1	1	Bifunctional enzyme Fae/Hps	Bifunctional enzyme Fae/Hps	Bifunctional enzyme Fae/Hps	Bifunctional enzyme Fae/Hps	Bifunctional enzyme Fae/Hps	Bifunctional enzyme Fae/Hps	Bifunctional enzyme Fae/Hps	Bifunctional enzyme Fae/Hps	Bifunctional enzyme Fae/Hps	Bifunctional enzyme Fae/Hps
49	2	1	1	1	2	1	1	Exosome complex component Csl4	Exosome complex component Csl4	Exosome complex component Csl4	Exosome complex component Csl4	Exosome complex component Csl4	Exosome complex component Csl4	Exosome complex component Csl4	Exosome complex component Csl4	Exosome complex component Csl4
48	2	1	1	1	2	1	1	deoxyguanosinetriphosphate triphosphohydrolase-like protein	deoxyguanosinetriphosphate triphosphohydrolase-like protein	Deoxyguanosinetriphosphate triphosphohydrolase-like protein	Deoxyguanosinetriphosphate triphosphohydrolase-like protein	Deoxyguanosinetriphosphate triphosphohydrolase-like protein	Deoxyguanosinetriphosphate triphosphohydrolase-like protein	Deoxyguanosinetriphosphate triphosphohydrolase-like protein	Deoxyguanosinetriphosphate triphosphohydrolase-like protein	HD domain protein
37	2	1	1	1	2	1	1	DNA primase DnaG	DNA primase DnaG	DNA primase DnaG	DNA primase DnaG	DNA primase DnaG	DNA primase DnaG	DNA primase DnaG	DNA primase DnaG	DNA primase DnaG
33	2	1	1	1	2	1	1	Adenosylhomocysteinase	Adenosylhomocysteinase	S-adenosyl-L-homocysteine hydrolase	S-adenosyl-L-homocysteine hydrolase	Adenosylhomocysteinase	Adenosylhomocysteinase	Adenosylhomocysteinase	Adenosylhomocysteinase	S-adenosyl-L-homocysteine hydrolase
100	3	1	1	0	1	1	1	Nucleoside diphosphate kinase	Nucleoside diphosphate kinase	Nucleoside diphosphate kinase	Nucleoside diphosphate kinase	Nucleoside diphosphate kinase	Nucleoside diphosphate kinase	Nucleoside diphosphate kinase	Nucleoside diphosphate kinase
213	2	1	1	0	1	1	1	50S ribosomal protein L15e	50S ribosomal protein L15e	50S ribosomal protein L15e	50S ribosomal protein L15e	50S ribosomal protein L15e	50S ribosomal protein L15e	50S ribosomal protein L15e
211	2	1	1	0	1	1	1	Amidase	Amidase	Amidase	Amidase	Amidase	Amidase	Amidase
205	2	1	1	0	1	1	1	RNA 3'-terminal-phosphate cyclase	RNA 3'-terminal-phosphate cyclase	RNA 3'-terminal-phosphate cyclase	RNA 3'-terminal-phosphate cyclase	RNA 3'-terminal-phosphate cyclase	RNA 3'-terminal-phosphate cyclase	RNA 3'-terminal-phosphate cyclase
196	2	1	1	0	1	1	1	30S ribosomal protein S28e	30S ribosomal protein S28e	30S ribosomal protein S28e	30S ribosomal protein S28e	30S ribosomal protein S28e	30S ribosomal protein S28e	30S ribosomal protein S28e
180	2	1	1	0	1	1	1	30S ribosomal protein S12	30S ribosomal protein S12	30S ribosomal protein S12	30S ribosomal protein S12	30S ribosomal protein S12	30S ribosomal protein S12	30S ribosomal protein S12
157	2	1	1	0	1	1	1	Isopentenyl-diphosphate delta-isomerase	Isopentenyl-diphosphate delta-isomerase	Isopentenyl-diphosphate delta-isomerase	Isopentenyl-diphosphate delta-isomerase	Isopentenyl-diphosphate delta-isomerase	Isopentenyl-diphosphate delta-isomerase	Isopentenyl-diphosphate delta-isomerase
122	2	1	1	0	1	1	1	ketol-acid reductoisomerase	ketol-acid reductoisomerase	Ketol-acid reductoisomerase	Ketol-acid reductoisomerase	Ketol-acid reductoisomerase	Ketol-acid reductoisomerase	ketol-acid reductoisomerase
119	2	1	1	0	1	1	1	Glutamine--fructose-6-phosphate aminotransferase [isomerizing]	Glutamine--fructose-6-phosphate aminotransferase [isomerizing]	Glutamine--fructose-6-phosphate aminotransferase [isomerizing]	Glutamine--fructose-6-phosphate aminotransferase [isomerizing]	Glutamine--fructose-6-phosphate aminotransferase [isomerizing]	Glutamine--fructose-6-phosphate aminotransferase [isomerizing]	Glutamine--fructose-6-phosphate aminotransferase [isomerizing]
80	3	1	0	1	1	1	1	GMP synthase [glutamine-hydrolyzing] subunit B	GMP synthase [glutamine-hydrolyzing] subunit B	GMP synthase [glutamine-hydrolyzing] subunit B	GMP synthase [glutamine-hydrolyzing] subunit B	GMP synthase [glutamine-hydrolyzing] subunit B	GMP synthase [glutamine-hydrolyzing] subunit B	GMP synthase [glutamine-hydrolyzing] subunit B	GMP synthase [glutamine-hydrolyzing] subunit B
179	2	1	0	1	1	1	1	CoA binding domain protein	CoA binding domain protein	CoA binding domain protein	CoA binding domain protein	CoA binding domain protein	CoA binding domain protein	CoA binding domain protein
133	3	1	0	0	1	1	1	Acetyl-CoA decarbonylase/synthase complex subunit gamma	Acetyl-CoA decarbonylase/synthase complex subunit gamma	Acetyl-CoA decarbonylase/synthase complex subunit gamma	Acetyl-CoA decarbonylase/synthase complex subunit gamma	Acetyl-CoA decarbonylase/synthase complex subunit gamma	Acetyl-CoA decarbonylase/synthase complex subunit gamma	Acetyl-CoA decarbonylase/synthase complex subunit gamma 1
315	2	1	0	0	1	1	1	Thioredoxin	Thioredoxin	Thioredoxin	Thioredoxin	Thioredoxin	putative Thioredoxin
920	1	0	0	0	2	0	0	Thermosome subunit	Thermosome subunit alpha	Thermosome subunit
1955	1	0	0	0	1	0	0	UDP-N-acetyl-D-mannosamine dehydrogenase	UDP-N-acetyl-D-mannosamine dehydrogenase
1919	1	0	0	0	1	0	0	photosystem I assembly protein Ycf3	Photosystem I assembly protein Ycf3
1901	1	0	0	0	1	0	0	3-deoxy-7-phosphoheptulonate synthase	3-deoxy-7-phosphoheptulonate synthase
1842	1	0	0	0	1	0	0	2,3-bisphosphoglycerate-independent phosphoglycerate mutase 1	2,3-bisphosphoglycerate-independent phosphoglycerate mutase 1
1736	1	0	0	0	1	0	0	hypothetical protein	hypothetical protein
1715	1	0	0	0	1	0	0	tRNA-specific 2-thiouridylase MnmA	tRNA-specific 2-thiouridylase MnmA
1674	1	0	0	0	1	0	0	GYD domain protein	GYD domain protein
1664	1	0	0	0	1	0	0	UDP-N-acetylglucosamine 2-epimerase	hypothetical protein
1656	1	0	0	0	1	0	0	hypothetical protein	hypothetical protein
1475	1	0	0	0	1	0	0	Type III restriction enzyme, res subunit	Type III restriction enzyme, res subunit
1452	1	0	0	0	1	0	0	hypothetical protein	hypothetical protein
1433	1	0	0	0	1	0	0	galactoside O-acetyltransferase	2,3,4,5-tetrahydropyridine-2,6-dicarboxylate N-acetyltransferase
23	7	0	0	3	0	0	0	hypothetical protein	hypothetical protein	hypothetical protein	hypothetical protein	hypothetical protein	Putative ATPase subunit of terminase (gpP-like)	hypothetical protein	hypothetical protein	hypothetical protein	hypothetical protein
982	2	0	0	1	0	0	0	hypothetical protein	hypothetical protein	hypothetical protein
926	2	0	0	1	0	0	0	putative ATP-dependent helicase Lhr	putative ATP-dependent helicase Lhr	putative ATP-dependent helicase Lhr
1182	2	0	0	1	0	0	0	hypothetical protein	hypothetical protein	hypothetical protein
594	3	0	0	1	0	0	0	Acylphosphatase	hypothetical protein	hypothetical protein	hypothetical protein
592	3	0	0	1	0	0	0	Archaeal ATPase	Archaeal ATPase	Archaeal ATPase	putative AAA-ATPase
1	20	1	0	5	0	0	0	putative ATP-binding protein	putative ATP-binding protein	putative ATP-binding protein	putative ATP-binding protein	putative ATP-binding protein	putative ATP-binding protein	putative ATP-binding protein	putative ATP-binding protein	putative ATP-binding protein	putative ATP-binding protein	putative ATP-binding protein	putative ATP-binding protein	putative ATP-binding protein	putative ATP-binding protein	putative ATP-binding protein	putative ATP-binding protein	putative ATP-binding protein	putative ATP-binding protein	putative ATP-binding protein	putative ATP-binding protein	putative ATP-binding protein	putative ATP-binding protein	putative ATP-binding protein	putative ATP-binding protein	putative ATP-binding protein	putative ATP-binding protein
5	11	0	0	3	0	0	0	hypothetical protein	hypothetical protein	hypothetical protein	hypothetical protein	hypothetical protein	hypothetical protein	hypothetical protein	hypothetical protein	hypothetical protein	hypothetical protein	hypothetical protein	hypothetical protein	hypothetical protein	hypothetical protein
746	3	0	0	0	0	0	1	hypothetical protein	UDP-N-acetylglucosamine--N-acetylmuramyl- (pentapeptide) pyrophosphoryl-undecaprenol N-acetylglucosamine transferase	UDP-N-acetylglucosamine--N-acetylmuramyl- (pentapeptide) pyrophosphoryl-undecaprenol N-acetylglucosamine transferase	hypothetical protein
45	5	1	0	0	1	0	2	Aspartate aminotransferase	Aspartate aminotransferase	Aspartate aminotransferase	Aspartate aminotransferase	Aspartate aminotransferase	Aspartate aminotransferase	Aspartate aminotransferase	Aspartate aminotransferase	TDP-4-oxo-6-deoxy-D-glucose transaminase
112	4	1	0	0	1	0	1	UDP-3-O-[3-hydroxymyristoyl] glucosamine N-acyltransferase	UDP-N-acetylglucosamine acyltransferase	UDP-N-acetylglucosamine acyltransferase	UDP-3-O-[3-hydroxymyristoyl] glucosamine N-acyltransferase	UDP-3-O-(3-hydroxymyristoyl)glucosamine N-acyltransferase	UDP-3-O-(3-hydroxymyristoyl)glucosamine N-acyltransferase	UDP-3-O-[3-hydroxymyristoyl] glucosamine N-acyltransferase
16	6	1	1	1	0	1	1	acetyl-CoA acetyltransferase	acetyl-CoA acetyltransferase	acetyl-CoA acetyltransferase	acetyl-CoA acetyltransferase	acetyl-CoA acetyltransferase	acetyl-CoA acetyltransferase	3-ketoacyl-CoA thiolase	3-ketoacyl-CoA thiolase	3-ketoacyl-CoA thiolase	3-ketoacyl-CoA thiolase	acetyl-CoA acetyltransferase
183	4	1	1	0	0	0	1	Methanogen homoaconitase large subunit	Isopropylmalate/citramalate isomerase large subunit	Methanogen homoaconitase large subunit	Isopropylmalate/citramalate isomerase large subunit	Methanogen homoaconitase large subunit	Methanogen homoaconitase large subunit	Methanogen homoaconitase small subunit
1222	2	0	0	0	1	0	0	GlcNAc-PI de-N-acetylase	Diacetylchitobiose deacetylase	Diacetylchitobiose deacetylase
1116	2	0	0	0	1	0	0	UDP-4-amino-4-deoxy-L-arabinose--oxoglutarate aminotransferase	UDP-4-amino-4-deoxy-L-arabinose--oxoglutarate aminotransferase	UDP-4-amino-4-deoxy-L-arabinose--oxoglutarate aminotransferase
623	3	0	0	0	1	0	0	dTDP-glucose 4,6-dehydratase	dTDP-glucose 4,6-dehydratase	dTDP-glucose 4,6-dehydratase	GDP-mannose 4,6-dehydratase
566	3	0	0	0	1	0	0	Modification methylase MjaV	putative methyltransferase	putative methyltransferase	putative methyltransferase
229	4	0	0	1	1	0	0	hypothetical protein	hypothetical protein	hypothetical protein	hypothetical protein	hypothetical protein	hypothetical protein
684	2	0	0	1	1	0	0	ABC-2 family transporter protein	ABC-2 family transporter protein	ABC-2 family transporter protein	ABC-2 family transporter protein
627	2	0	0	1	1	0	0	F(420)H(2) dehydrogenase subunit I	F(420)H(2) dehydrogenase subunit I	Ferredoxin	Ferredoxin
578	2	0	0	1	1	0	0	Trehalose/maltose import ATP-binding protein MalK	Trehalose/maltose import ATP-binding protein MalK	Trehalose/maltose import ATP-binding protein MalK	Trehalose/maltose import ATP-binding protein MalK
2199	1	0	1	0	0	0	0	DNA alkylation repair enzyme	DNA alkylation repair enzyme
2131	1	0	1	0	0	0	0	hypothetical protein	hypothetical protein
2112	1	0	1	0	0	0	0	hypothetical protein	hypothetical protein
2111	1	0	1	0	0	0	0	Putative ribose 1,5-bisphosphate isomerase	Putative ribose 1,5-bisphosphate isomerase
2059	1	0	1	0	0	0	0	hypothetical protein	hypothetical protein
2049	1	0	1	0	0	0	0	Archaetidylserine synthase	Archaetidylserine synthase
1887	1	0	1	0	0	0	0	hypothetical protein	hypothetical protein
1769	1	0	1	0	0	0	0	hypothetical protein	hypothetical protein
1700	1	0	1	0	0	0	0	hypothetical protein	hypothetical protein
1477	1	0	1	0	0	0	0	tRNA-guanine(15) transglycosylase	tRNA-guanine(15) transglycosylase
719	3	0	1	0	0	0	0	carbamoyl phosphate synthase large subunit	carbamoyl phosphate synthase large subunit	ATP-grasp domain protein	Carbamoyl-phosphate synthase large chain
967	2	0	1	0	0	0	0	hypothetical protein	hypothetical protein	Archaeal ATPase
917	2	0	1	0	0	0	0	UDP-D-galactose:(glucosyl)lipopolysaccharide-1, 6-D-galactosyltransferase	Trehalose synthase	Trehalose synthase
1196	2	0	1	0	0	0	0	3-octaprenyl-4-hydroxybenzoate decarboxylase	3-octaprenyl-4-hydroxybenzoate decarboxylase	3-octaprenyl-4-hydroxybenzoate carboxy-lyase
1168	2	0	1	0	0	0	0	Adenosine specific kinase	Adenosine specific kinase	Adenosine specific kinase
1151	2	0	1	0	0	0	0	Citrate transporter	Citrate transporter	Citrate transporter
1066	2	0	1	0	0	0	0	hypothetical protein	hypothetical protein	hypothetical protein
24	7	0	0	1	0	2	0	Integrase core domain protein	Integrase core domain protein	hypothetical protein	hypothetical protein	Integrase core domain protein	Integrase core domain protein	Integrase core domain protein	Integrase core domain protein	Integrase core domain protein	Integrase core domain protein
702	2	0	1	0	0	1	0	cobalt transport protein CbiM	cobalt transport protein CbiM	Cobalt transport protein CbiM	Cobalt transport protein CbiM
470	3	0	1	0	0	1	0	Energy-coupling factor transporter transmembrane protein EcfT	Energy-coupling factor transporter transmembrane protein EcfT	Energy-coupling factor transporter transmembrane protein EcfT	Energy-coupling factor transporter transmembrane protein EcfT	Energy-coupling factor transporter transmembrane protein EcfT
469	3	0	1	0	0	1	0	cobalt transport protein CbiN	cobalt transport protein CbiN	cobalt transport protein CbiN	cobalt transport protein CbiN	cobalt transport protein CbiN
986	1	1	1	0	0	0	0	hypothetical protein	IS1 transposase	hypothetical protein
977	1	1	1	0	0	0	0	Isoleucine--tRNA ligase	Isoleucine--tRNA ligase	Isoleucine--tRNA ligase
907	1	1	1	0	0	0	0	hypothetical protein	hypothetical protein	hypothetical protein
889	1	1	1	0	0	0	0	Modification methylase MjaI	Modification methylase MjaI	Modification methylase MjaI
1274	1	1	1	0	0	0	0	Malate dehydrogenase	Malate dehydrogenase	Malate dehydrogenase
1272	1	1	1	0	0	0	0	Flap endonuclease 1	Flap endonuclease 1	Flap endonuclease 1
1270	1	1	1	0	0	0	0	50S ribosomal protein L44e	50S ribosomal protein L44e	50S ribosomal protein L44e
1268	1	1	1	0	0	0	0	Major Facilitator Superfamily protein	Multidrug resistance protein MdtL	Major Facilitator Superfamily protein
1245	1	1	1	0	0	0	0	3-phosphoshikimate 1-carboxyvinyltransferase	3-phosphoshikimate 1-carboxyvinyltransferase	3-phosphoshikimate 1-carboxyvinyltransferase
1232	1	1	1	0	0	0	0	nicotinate-nucleotide pyrophosphorylase	nicotinate-nucleotide pyrophosphorylase	nicotinate-nucleotide pyrophosphorylase
1192	1	1	1	0	0	0	0	prenyltransferase	Digeranylgeranylglyceryl phosphate synthase	4-hydroxybenzoate octaprenyltransferase
1155	1	1	1	0	0	0	0	B12 binding domain protein	B12 binding domain protein	B12 binding domain protein
727	2	1	1	0	0	0	0	Cytochrome C biogenesis protein transmembrane region	Cytochrome C biogenesis protein transmembrane region	hypothetical protein	Cytochrome C biogenesis protein transmembrane region
709	2	1	1	0	0	0	0	NADH:flavorubredoxin oxidoreductase	NADH:flavorubredoxin oxidoreductase	Nitric oxide reductase FlRd-NAD(+) reductase	Dihydrolipoyl dehydrogenase
694	2	1	1	0	0	0	0	CoB--CoM heterodisulfide reductase iron-sulfur subunit D	CoB--CoM heterodisulfide reductase iron-sulfur subunit D	CoB--CoM heterodisulfide reductase iron-sulfur subunit D	CoB--CoM heterodisulfide reductase iron-sulfur subunit D
677	2	1	1	0	0	0	0	CorA-like Mg2+ transporter protein	CorA-like Mg2+ transporter protein	CorA-like Mg2+ transporter protein	CorA-like Mg2+ transporter protein
675	2	1	1	0	0	0	0	molybdenum cofactor biosynthesis protein A	molybdenum cofactor biosynthesis protein A	Cyclic pyranopterin monophosphate synthase	Cyclic pyranopterin monophosphate synthase
665	2	1	1	0	0	0	0	hypothetical protein	hypothetical protein	hypothetical protein	hypothetical protein
41	5	2	2	0	0	0	0	FO synthase subunit 2	FO synthase subunit 2	FO synthase subunit 2	FO synthase subunit 2	FO synthase subunit 2	FO synthase subunit 2	FO synthase subunit 2	FO synthase subunit 2	FO synthase subunit 2
430	3	1	1	0	0	0	0	hypothetical protein	hypothetical protein	hypothetical protein	hypothetical protein	hypothetical protein
487	2	1	1	1	0	0	0	hypothetical protein	hypothetical protein	hypothetical protein	hypothetical protein	hypothetical protein
450	2	1	1	1	0	0	0	Ribosome biogenesis protein Nop10	Ribosome biogenesis protein Nop10	Ribosome biogenesis protein Nop10	Ribosome biogenesis protein Nop10	Ribosome biogenesis protein Nop10
439	2	1	1	1	0	0	0	Translation initiation factor 2 subunit beta	Translation initiation factor 2 subunit beta	Translation initiation factor 2 subunit beta	Translation initiation factor 2 subunit beta	Translation initiation factor 2 subunit beta
419	2	1	1	1	0	0	0	Proteasome subunit beta precursor	Proteasome subunit beta precursor	Proteasome subunit beta precursor	Proteasome subunit beta precursor	Proteasome subunit beta precursor
414	2	1	1	1	0	0	0	dTDP-glucose 4,6 dehydratase	dTDP-glucose 4,6 dehydratase	GDP-mannose 4,6-dehydratase	GDP-L-fucose synthase	GDP-L-fucose synthase
146	3	1	1	2	0	0	0	Bifunctional protein GlmU	Bifunctional protein GlmU	Bifunctional protein GlmU	Bifunctional protein GlmU	Bifunctional protein GlmU	Bifunctional protein GlmU	Bifunctional protein GlmU
259	3	1	1	1	0	0	0	Ferredoxin	Ferredoxin	Ferredoxin	Ferredoxin	Ferredoxin	Ferredoxin
631	2	0	1	1	0	0	0	putative methyltransferase	putative methyltransferase	putative methyltransferase	hypothetical protein
1233	1	0	1	1	0	0	0	putative S-adenosylmethionine-dependent methyltransferase	putative S-adenosylmethionine-dependent methyltransferase	putative S-adenosylmethionine-dependent methyltransferase
683	2	0	0	1	0	0	1	hypothetical protein	hypothetical protein	hypothetical protein	hypothetical protein
283	3	1	0	1	0	0	1	Aspartate aminotransferase	Aspartate aminotransferase	Aspartate aminotransferase	Aspartate aminotransferase	putative aspartate aminotransferase 2	Aspartate aminotransferase
494	2	1	0	1	0	0	1	50S ribosomal protein L18P	50S ribosomal protein L18P	50S ribosomal protein L18P	50S ribosomal protein L18P	50S ribosomal protein L18P
452	2	0	1	1	0	0	1	fructose-1,6-bisphosphatase	Fructose-1,6-bisphosphatase class 1	Fructose-1,6-bisphosphatase class 1	fructose-1,6-bisphosphatase	fructose-1,6-bisphosphatase
451	2	0	1	1	0	0	1	tagatose-bisphosphate aldolase	tagatose-bisphosphate aldolase	D-tagatose-1,6-bisphosphate aldolase subunit GatY	D-tagatose-1,6-bisphosphate aldolase subunit GatY	tagatose-bisphosphate aldolase
287	2	1	1	1	0	0	1	3,4-dihydroxy-2-butanone 4-phosphate synthase	3,4-dihydroxy-2-butanone 4-phosphate synthase	3,4-dihydroxy-2-butanone 4-phosphate synthase	3,4-dihydroxy-2-butanone 4-phosphate synthase	3,4-dihydroxy-2-butanone 4-phosphate synthase	3,4-dihydroxy-2-butanone 4-phosphate synthase
277	2	1	1	1	0	0	1	2-(3-amino-3-carboxypropyl)histidine synthase	2-(3-amino-3-carboxypropyl)histidine synthase	2-(3-amino-3-carboxypropyl)histidine synthase	2-(3-amino-3-carboxypropyl)histidine synthase	2-(3-amino-3-carboxypropyl)histidine synthase	2-(3-amino-3-carboxypropyl)histidine synthase
276	2	1	1	1	0	0	1	Alpha-amylase	Glycosyl hydrolase family 57	Alpha-amylase	Glycosyl hydrolase family 57	Glycosyl hydrolase family 57	Glycosyl hydrolase family 57
258	2	1	1	1	0	0	1	single-stranded DNA-binding protein	single-stranded DNA-binding protein	single-stranded DNA-binding protein	single-stranded DNA-binding protein	single-stranded DNA-binding protein	single-stranded DNA-binding protein
208	3	1	1	1	0	0	1	Aspartate--tRNA ligase	Aspartate--tRNA ligase	Aspartate--tRNA ligase	Aspartate--tRNA ligase	Aspartate--tRNA ligase	Aspartate--tRNA ligase	Aspartate--tRNA ligase
142	3	1	1	1	0	0	1	Translation initiation factor 6	Translation initiation factor 6	Translation initiation factor 6	Translation initiation factor 6	Translation initiation factor 6	Translation initiation factor 6	Translation initiation factor 6
1266	1	1	0	0	0	0	1	Enolase	Enolase	Enolase
1043	1	1	0	0	0	0	1	putative cation:proton antiport protein	Glutathione-regulated potassium-efflux system protein KefB	glutathione-regulated potassium-efflux system protein KefC
781	1	1	1	0	0	0	1	Type-2 serine--tRNA ligase	Type-2 serine--tRNA ligase	Type-2 serine--tRNA ligase	Type-2 serine--tRNA ligase
761	1	1	1	0	0	0	1	FAD synthase	FAD synthase	FAD synthase	FAD synthase
759	1	1	1	0	0	0	1	PD-(D/E)XK nuclease superfamily protein	PD-(D/E)XK nuclease superfamily protein	PD-(D/E)XK nuclease superfamily protein	PD-(D/E)XK nuclease superfamily protein
740	1	1	1	0	0	0	1	putative KH and PIN-domain containing protein	putative KH and PIN-domain containing protein	putative KH and PIN-domain containing protein	putative KH and PIN-domain containing protein
711	1	1	1	0	0	0	1	DNA ligase	DNA ligase	DNA ligase	DNA ligase
455	2	1	1	0	0	0	1	(R)-citramalate synthase CimA	(R)-citramalate synthase CimA	(R)-citramalate synthase CimA	(R)-citramalate synthase CimA	(R)-citramalate synthase CimA
396	2	1	1	0	0	0	1	DNA repair and recombination protein RadB	DNA repair and recombination protein RadB	DNA repair and recombination protein RadB	DNA repair and recombination protein RadB	DNA repair and recombination protein RadB
201	2	1	1	1	0	1	1	Formylmethanofuran--tetrahydromethanopterin formyltransferase	Formylmethanofuran--tetrahydromethanopterin formyltransferase	Formylmethanofuran--tetrahydromethanopterin formyltransferase	Formylmethanofuran--tetrahydromethanopterin formyltransferase	Formylmethanofuran--tetrahydromethanopterin formyltransferase	Formylmethanofuran--tetrahydromethanopterin formyltransferase	Formylmethanofuran--tetrahydromethanopterin formyltransferase
175	2	1	1	1	0	1	1	LL-diaminopimelate aminotransferase	LL-diaminopimelate aminotransferase	LL-diaminopimelate aminotransferase	LL-diaminopimelate aminotransferase	LL-diaminopimelate aminotransferase	LL-diaminopimelate aminotransferase	LL-diaminopimelate aminotransferase
173	2	1	1	1	0	1	1	VCP-like ATPase	VCP-like ATPase	VCP-like ATPase	VCP-like ATPase	VCP-like ATPase	VCP-like ATPase	VCP-like ATPase
162	2	1	1	1	0	1	1	molecular chaperone DnaK	molecular chaperone DnaK	Chaperone protein DnaK	Chaperone protein DnaK	Chaperone protein DnaK	Chaperone protein DnaK	molecular chaperone DnaK
160	2	1	1	1	0	1	1	Glutamine amidotransferase subunit PdxT	Glutamine amidotransferase subunit PdxT	Glutamine amidotransferase subunit PdxT	Glutamine amidotransferase subunit PdxT	Glutamine amidotransferase subunit PdxT	Glutamine amidotransferase subunit PdxT	Glutamine amidotransferase subunit PdxT
121	2	1	1	1	0	1	1	Phenylalanine--tRNA ligase beta subunit	Phenylalanine--tRNA ligase beta subunit	Phenylalanine--tRNA ligase beta subunit	Phenylalanine--tRNA ligase beta subunit	Phenylalanine--tRNA ligase beta subunit	Phenylalanine--tRNA ligase beta subunit	Phenylalanine--tRNA ligase beta subunit
93	3	1	1	1	0	1	1	preprotein translocase subunit SecY	Protein translocase subunit SecY	Protein translocase subunit SecY	Protein translocase subunit SecY	Protein translocase subunit SecY	preprotein translocase subunit SecY	preprotein translocase subunit SecY	preprotein translocase subunit SecY
75	3	1	1	1	0	1	1	V-type ATP synthase beta chain	V-type ATP synthase beta chain	V-type ATP synthase beta chain	V-type ATP synthase beta chain	V-type ATP synthase beta chain	V-type ATP synthase beta chain	V-type ATP synthase beta chain	V-type ATP synthase beta chain
310	2	1	1	1	0	1	0	hypothetical protein	hypothetical protein	50S ribosomal protein L39e	50S ribosomal protein L39e	50S ribosomal protein L39e	50S ribosomal protein L39e
299	2	1	1	1	0	1	0	Tryptophan synthase beta chain 1	Tryptophan synthase beta chain 1	Tryptophan synthase beta chain 1	Tryptophan synthase beta chain 1	Tryptophan synthase beta chain 1	Tryptophan synthase beta chain 1
250	2	1	1	1	0	1	0	Rubrerythrin	Rubrerythrin	Rubrerythrin	Rubrerythrin	Rubrerythrin	Rubrerythrin
245	2	1	1	1	0	1	0	Phosphoribosyl-AMP cyclohydrolase	Phosphoribosyl-AMP cyclohydrolase	Phosphoribosyl-AMP cyclohydrolase	Phosphoribosyl-AMP cyclohydrolase	Phosphoribosyl-AMP cyclohydrolase	Phosphoribosyl-AMP cyclohydrolase
204	3	1	1	1	0	1	0	Translation initiation factor 1A	Translation initiation factor 1A	Translation initiation factor 1A	Translation initiation factor 1A	Translation initiation factor 1A	Translation initiation factor 1A	Translation initiation factor 1A
169	3	1	1	1	0	1	0	Divalent-cation tolerance protein CutA	Divalent-cation tolerance protein CutA	Divalent-cation tolerance protein CutA	Divalent-cation tolerance protein CutA	Divalent-cation tolerance protein CutA	Divalent-cation tolerance protein CutA	Divalent-cation tolerance protein CutA
1258	1	1	0	0	0	1	0	Adenylate kinase	Adenylate kinase	Adenylate kinase
760	1	1	1	0	0	1	0	Prephenate dehydratase	Prephenate dehydratase	Prephenate dehydratase	Prephenate dehydratase
656	1	1	1	0	0	1	0	cysteine desulfurase activator complex subunit SufB	cysteine desulfurase activator complex subunit SufB	cysteine desulfurase activator complex subunit SufB	cysteine desulfurase activator complex subunit SufB
480	2	1	1	0	0	1	0	tRNA (guanine(37)-N1)-methyltransferase Trm5b	tRNA (guanine(37)-N1)-methyltransferase Trm5b	tRNA (guanine(37)-N1)-methyltransferase Trm5b	tRNA (guanine(37)-N1)-methyltransferase Trm5b	tRNA (guanine(37)-N1)-methyltransferase Trm5b																						fig|141974.0.peg.347	fig|141974.0.peg.2246	fig|141974.1.peg.720	fig|141974.2.peg.948	fig|141974.5.peg.1907
472	2	1	1	0	0	1	0	deoxyhypusine synthase-like protein	deoxyhypusine synthase-like protein	Deoxyhypusine synthase-like protein	Deoxyhypusine synthase-like protein	Deoxyhypusine synthase-like protein																						fig|141974.0.peg.2056	fig|141974.0.peg.748	fig|141974.1.peg.412	fig|141974.2.peg.1187	fig|141974.5.peg.1457
418	2	1	1	0	0	1	0	Mevalonate kinase	Mevalonate kinase	Mevalonate kinase	Mevalonate kinase	Mevalonate kinase																						fig|141974.0.peg.1319	fig|141974.0.peg.604	fig|141974.1.peg.1117	fig|141974.2.peg.1423	fig|141974.5.peg.1975
409	2	1	1	0	0	1	0	Pyruvoyl-dependent arginine decarboxylase	Pyruvoyl-dependent arginine decarboxylase	Pyruvoyl-dependent arginine decarboxylase	Pyruvoyl-dependent arginine decarboxylase	Pyruvoyl-dependent arginine decarboxylase																						fig|141974.0.peg.1257	fig|141974.0.peg.1585	fig|141974.1.peg.841	fig|141974.2.peg.1186	fig|141974.5.peg.1458
317	2	1	1	0	0	1	1	AMP phosphorylase	AMP phosphorylase	AMP phosphorylase	AMP phosphorylase	AMP phosphorylase	AMP phosphorylase																					fig|141974.0.peg.331	fig|141974.0.peg.2545	fig|141974.1.peg.489	fig|141974.2.peg.1280	fig|141974.5.peg.1066	fig|913322.1.peg.796
307	2	1	1	0	0	1	1	Glutamine synthetase	Glutamine synthetase	Glutamine synthetase	Glutamine synthetase	Glutamine synthetase	Glutamine synthetase																					fig|141974.0.peg.868	fig|141974.0.peg.2289	fig|141974.1.peg.319	fig|141974.2.peg.427	fig|141974.5.peg.833	fig|913322.1.peg.114
305	2	1	1	0	0	1	1	50S ribosomal protein L5	50S ribosomal protein L5	50S ribosomal protein L5	50S ribosomal protein L5	50S ribosomal protein L5	50S ribosomal protein L5																					fig|141974.0.peg.315	fig|141974.0.peg.2173	fig|141974.1.peg.674	fig|141974.2.peg.1082	fig|141974.5.peg.1077	fig|913322.1.peg.1236
297	2	1	1	0	0	1	1	hypothetical protein	hypothetical protein	hypothetical protein	hypothetical protein	hypothetical protein	hypothetical protein																					fig|141974.0.peg.271	fig|141974.0.peg.1993	fig|141974.1.peg.537	fig|141974.2.peg.968	fig|141974.5.peg.1669	fig|913322.1.peg.1454
294	2	1	1	0	0	1	1	Ribonuclease HII	Ribonuclease HII	Ribonuclease HII	Ribonuclease HII	Ribonuclease HII	Ribonuclease HII																					fig|141974.0.peg.1934	fig|141974.0.peg.2787	fig|141974.1.peg.353	fig|141974.2.peg.751	fig|141974.5.peg.1153	fig|913322.1.peg.249
181	3	1	1	0	0	1	1	50S ribosomal protein L7Ae	50S ribosomal protein L7Ae	50S ribosomal protein L7Ae	50S ribosomal protein L7Ae	50S ribosomal protein L7Ae	50S ribosomal protein L7Ae	50S ribosomal protein L7Ae																				fig|141974.0.peg.535	fig|141974.0.peg.1911	fig|141974.0.peg.2300	fig|141974.1.peg.1001	fig|141974.2.peg.669	fig|141974.5.peg.1639	fig|913322.1.peg.266
125	3	1	1	0	0	1	1	Cobalamin import ATP-binding protein BtuD	Cobalamin import ATP-binding protein BtuD	Cobalamin import ATP-binding protein BtuD	Cobalamin import ATP-binding protein BtuD	Cobalamin import ATP-binding protein BtuD	Molybdate/tungstate import ATP-binding protein WtpC	Molybdate/tungstate import ATP-binding protein WtpC																				fig|141974.0.peg.912	fig|141974.0.peg.1773	fig|141974.0.peg.2582	fig|141974.1.peg.1248	fig|141974.2.peg.200	fig|141974.5.peg.1990	fig|913322.1.peg.862
770	1	0	1	0	0	1	1	DNA recombination-mediator protein A	DNA recombination-mediator protein A	DNA recombination-mediator protein A	putative lysine decarboxylase																							fig|141974.0.peg.612	fig|141974.2.peg.273	fig|141974.5.peg.841	fig|913322.1.peg.198
524	1	1	1	0	0	1	1	putative tRNA pseudouridine synthase B	putative tRNA pseudouridine synthase B	putative tRNA pseudouridine synthase B	putative tRNA pseudouridine synthase B	putative tRNA pseudouridine synthase B																						fig|141974.0.peg.997	fig|141974.1.peg.1318	fig|141974.2.peg.385	fig|141974.5.peg.1503	fig|913322.1.peg.1046
510	1	1	1	0	0	1	1	DNA-directed RNA polymerase subunit D	DNA-directed RNA polymerase subunit D	DNA-directed RNA polymerase subunit D	DNA-directed RNA polymerase subunit D	DNA-directed RNA polymerase subunit D																						fig|141974.0.peg.563	fig|141974.1.peg.1142	fig|141974.2.peg.1111	fig|141974.5.peg.1036	fig|913322.1.peg.869

## Sheet: Core_Alti_2
Bins	MSI_SM1	CG_SM1	IMC4_SM1	WOR_SM1_SCG	WOR_SM1_79	WOR_SM1_86-2	pMC2A384	Annotations
2426	0	0	1	1	0	0	0	hypothetical protein	hypothetical protein
2416	0	0	1	1	0	0	0	tRNA(fMet)-specific endonuclease VapC	tRNA(fMet)-specific endonuclease VapC
2415	0	0	1	1	0	0	0	hypothetical protein	hypothetical protein
2394	0	0	1	1	0	0	0	hypothetical protein	hypothetical protein
2368	0	0	1	1	0	0	0	Nucleotidyltransferase domain protein	Nucleotidyltransferase domain protein
2355	0	0	1	1	0	0	0	hypothetical protein	hypothetical protein
2349	0	0	1	1	0	0	0	transcriptional regulator PhoU	transcriptional regulator PhoU
2346	0	0	1	1	0	0	0	Undecaprenyl-diphosphatase	Undecaprenyl-diphosphatase
2337	0	0	1	1	0	0	0	Cyclic pyranopterin monophosphate synthase	hypothetical protein
2332	0	0	1	1	0	0	0	YcfA-like protein	YcfA-like protein
2328	0	0	1	1	0	0	0	Ribosomal RNA large subunit methyltransferase H	Ribosomal RNA large subunit methyltransferase H
2324	0	0	1	1	0	0	0	hypothetical protein	tRNA(fMet)-specific endonuclease VapC
2313	0	0	1	1	0	0	0	hypothetical protein	hypothetical protein
2300	0	0	1	1	0	0	0	hypothetical protein	hypothetical protein
2299	0	0	1	1	0	0	0	YcfA-like protein	YcfA-like protein
2296	0	0	1	1	0	0	0	hypothetical protein	hypothetical protein
2272	0	0	1	1	0	0	0	hypothetical protein	hypothetical protein
2222	0	0	1	1	0	0	0	hypothetical protein	hypothetical protein
2212	0	0	1	1	0	0	0	Transcription elongation factor Spt5	Transcription elongation factor Spt5
2186	0	0	1	1	0	0	0	Enolase	Enolase
2157	0	0	1	1	0	0	0	Ribonuclease P protein component 4	Ribonuclease P protein component 4
2061	0	0	1	1	0	0	0	Polysaccharide deacetylase	Polysaccharide deacetylase
2041	0	0	1	1	0	0	0	Isoleucine--tRNA ligase	Isoleucine--tRNA ligase
1980	0	0	1	1	0	0	0	Threonine--tRNA ligase	Threonine--tRNA ligase
1931	0	0	1	1	0	0	0	Thiamine-monophosphate kinase	Selenide, water dikinase
1820	0	0	1	1	0	0	0	hypothetical protein	hypothetical protein
1808	0	0	1	1	0	0	0	Phosphoribosylformylglycinamidine synthase 1	Phosphoribosylformylglycinamidine synthase 1
1743	0	0	1	1	0	0	0	Formimidoylglutamase	Formimidoylglutamase
1739	0	0	1	1	0	0	0	50S ribosomal protein L22P	50S ribosomal protein L22P
1719	0	0	1	1	0	0	0	GDP-L-fucose synthase	GDP-L-fucose synthase
1655	0	0	1	1	0	0	0	Phosphoribosylformylglycinamidine synthase 2	Phosphoribosylformylglycinamidine synthase 2
1642	0	0	1	1	0	0	0	Inosine-5'-monophosphate dehydrogenase	Inosine-5'-monophosphate dehydrogenase
1484	0	0	1	1	0	0	0	Glycosyltransferase AglD	Glycosyltransferase AglD
970	0	0	1	0	1	1	0	Archaeal holliday junction resolvase (hjc)	Archaeal ATPase	Archaeal ATPase
969	0	0	1	0	1	1	0	hypothetical protein	hypothetical protein	hypothetical protein
968	0	0	1	0	1	1	0	hypothetical protein	Archaeal ATPase	Archaeal ATPase
949	0	0	1	0	1	1	0	hypothetical protein	hypothetical protein	hypothetical protein
880	0	0	1	0	1	1	0	hypothetical protein	hypothetical protein	hypothetical protein
1349	0	0	1	0	1	1	0	hypothetical protein	hypothetical protein	hypothetical protein
1346	0	0	1	0	1	1	0	hypothetical protein	hypothetical protein	hypothetical protein
1340	0	0	1	0	1	1	0	UvrABC system protein C	UvrABC system protein C	UvrABC system protein C
1339	0	0	1	0	1	1	0	DNA polymerase III PolC-type	DNA polymerase III PolC-type	DNA polymerase III PolC-type
1334	0	0	1	0	1	1	0	hypothetical protein	hypothetical protein	hypothetical protein
1333	0	0	1	0	1	1	0	Putative nickel-responsive regulator	hypothetical protein	Putative nickel-responsive regulator
1328	0	0	1	0	1	1	0	hypothetical protein	hypothetical protein	hypothetical protein
1323	0	0	1	0	1	1	0	HEPN domain protein	HEPN domain protein	HEPN domain protein
1311	0	0	1	0	1	1	0	tRNA(fMet)-specific endonuclease VapC	PIN domain protein	PIN domain protein
1310	0	0	1	0	1	1	0	hypothetical protein	hypothetical protein	hypothetical protein
1302	0	0	1	0	1	1	0	Nucleotidyltransferase domain protein	Nucleotidyltransferase domain protein	Nucleotidyltransferase domain protein
1284	0	0	1	0	1	1	0	hypothetical protein	hypothetical protein	hypothetical protein
1275	0	0	1	0	1	1	0	hypothetical protein	hypothetical protein	hypothetical protein
1253	0	0	1	0	1	1	0	hypothetical protein	hypothetical protein	hypothetical protein
1240	0	0	1	0	1	1	0	putative tRNA pseudouridine synthase D	putative tRNA pseudouridine synthase D	putative tRNA pseudouridine synthase D
1215	0	0	1	0	1	1	0	hypothetical protein	hypothetical protein	hypothetical protein
1206	0	0	1	0	1	1	0	Leucine--tRNA ligase	Leucine--tRNA ligase	Leucine--tRNA ligase
1173	0	0	1	0	1	1	0	Imidazole glycerol phosphate synthase subunit HisH	GMP synthase [glutamine-hydrolyzing] subunit A	Imidazole glycerol phosphate synthase subunit HisH
1169	0	0	1	0	1	1	0	hypothetical protein	hypothetical protein	hypothetical protein
1148	0	0	1	0	1	1	0	D-tyrosyl-tRNA(Tyr) deacylase	D-tyrosyl-tRNA(Tyr) deacylase	D-tyrosyl-tRNA(Tyr) deacylase
1077	0	0	1	0	1	1	0	Cobalamin-binding protein precursor	Cobalamin-binding protein precursor	Cobalamin-binding protein precursor
1060	0	0	1	0	1	1	0	phosphatase YcdX	phosphatase YcdX	phosphatase YcdX
1054	0	0	1	0	1	1	0	7-carboxy-7-deazaguanine synthase	7-carboxy-7-deazaguanine synthase	7-carboxy-7-deazaguanine synthase
527	0	0	2	0	1	2	0	hypothetical protein	hypothetical protein	hypothetical protein	hypothetical protein	hypothetical protein
810	0	0	2	0	1	1	0	hypothetical protein	hypothetical protein	PIN domain protein	hypothetical protein
2409	0	0	1	0	0	1	0	FaeA-like protein	FaeA-like protein
2401	0	0	1	0	0	1	0	Archaeal histone HAN1 subunit A	Archaeal histone HAN1 subunit A
2398	0	0	1	0	0	1	0	NurA domain protein	NurA domain protein
2367	0	0	1	0	0	1	0	haloacid dehalogenase-like hydrolase	phosphoserine phosphatase
2353	0	0	1	0	0	1	0	hypothetical protein	hypothetical protein
2319	0	0	1	0	0	1	0	DNA repair and recombination protein RadB	Circadian clock protein kinase KaiC
2264	0	0	1	0	0	1	0	hypothetical protein	hypothetical protein
2204	0	0	1	0	0	1	0	Hydantoinase/oxoprolinase	Hydantoinase/oxoprolinase
2095	0	0	1	0	0	1	0	50S ribosomal protein L18P	50S ribosomal protein L18P
1929	0	0	1	0	0	1	0	7-cyano-7-deazaguanine synthase	7-cyano-7-deazaguanine synthase
1909	0	0	1	0	0	1	0	hypothetical protein	hypothetical protein
1841	0	0	1	0	0	1	0	Serine hydroxymethyltransferase	Serine hydroxymethyltransferase
1829	0	0	1	0	0	1	0	hypothetical protein	hypothetical protein
1798	0	0	1	0	0	1	0	Protein GrpE	Protein GrpE
1619	0	0	1	0	0	1	0	Transposase IS66 family protein	Transposase IS66 family protein
811	0	0	3	0	0	1	0	hypothetical protein	hypothetical protein	hypothetical protein	hypothetical protein
803	0	1	2	0	0	1	0	hypothetical protein	hypothetical protein	hypothetical protein	hypothetical protein
1329	0	0	1	0	2	0	0	hypothetical protein	hypothetical protein	hypothetical protein
1318	0	0	2	0	1	0	0	hypothetical protein	hypothetical protein	hypothetical protein
2229	0	0	1	0	1	0	0	hypothetical protein	hypothetical protein
2166	0	0	1	0	1	0	0	PQ loop repeat protein	MtN3/saliva family protein
2057	0	0	1	0	1	0	0	Nucleotidyltransferase domain protein	hypothetical protein
1834	0	0	1	0	1	0	0	F(420)H(2) dehydrogenase subunit L	F(420)H(2) dehydrogenase subunit L
1643	0	0	1	0	1	0	0	Inosine-5'-monophosphate dehydrogenase	Inosine-5'-monophosphate dehydrogenase
1498	0	0	1	0	1	0	0	hypothetical protein	hypothetical protein
1473	0	0	1	0	1	0	0	putative methyltransferase	putative methyltransferase
8	0	2	6	2	2	1	1	hypothetical protein	hypothetical protein	hypothetical protein	hypothetical protein	hypothetical protein	hypothetical protein	hypothetical protein	hypothetical protein	hypothetical protein	hypothetical protein	hypothetical protein	hypothetical protein	hypothetical protein	hypothetical protein
802	0	0	2	1	1	0	0	hypothetical protein	hypothetical protein	putative KH and PIN-domain containing protein	hypothetical protein
225	0	0	3	2	1	1	0	hypothetical protein	hypothetical protein	hypothetical protein	hypothetical protein	hypothetical protein	hypothetical protein	hypothetical protein
538	0	0	2	1	1	1	0	Nucleotidyltransferase domain protein	Nucleotidyltransferase domain protein	Nucleotidyltransferase domain protein	Nucleotidyltransferase domain protein	Nucleotidyltransferase domain protein
973	0	0	1	1	1	0	0	Elongation factor 1-alpha	Elongation factor 1-alpha	Elongation factor 1-alpha
962	0	0	1	1	1	0	0	Ribose-5-phosphate isomerase A	Ribose-5-phosphate isomerase A	Ribose-5-phosphate isomerase A
923	0	0	1	1	1	0	0	Amylo-alpha-1,6-glucosidase	Amylo-alpha-1,6-glucosidase	Amylo-alpha-1,6-glucosidase
904	0	0	1	1	1	0	0	Acetylglutamate/acetylaminoadipate kinase	Acetylglutamate/acetylaminoadipate kinase	Acetylglutamate/acetylaminoadipate kinase
1337	0	0	1	1	1	0	0	Restriction endonuclease	Restriction endonuclease	Restriction endonuclease
1335	0	0	1	1	1	0	0	phosphoribosylformylglycinamidine synthase subunit PurS	phosphoribosylformylglycinamidine synthase subunit PurS	phosphoribosylformylglycinamidine synthase subunit PurS
1330	0	0	1	1	1	0	0	hypothetical protein	hypothetical protein	hypothetical protein
1324	0	0	1	1	1	0	0	phosphate transporter permease subunit PtsA	phosphate transporter permease subunit PtsA	phosphate transporter permease subunit PtsA
1285	0	0	1	1	1	0	0	hypothetical protein	hypothetical protein	hypothetical protein
1234	0	0	1	1	1	0	0	G/T mismatches repair enzyme	G/T mismatches repair enzyme	G/T mismatches repair enzyme
1197	0	0	1	1	1	0	0	Ubiquinone biosynthesis O-methyltransferase	Ubiquinone biosynthesis O-methyltransferase	Ubiquinone biosynthesis O-methyltransferase
1137	0	0	1	1	1	0	0	Ribonuclease VapC9	Ribonuclease VapC9	Ribonuclease VapC9
1128	0	0	1	1	1	0	0	S-adenosylmethionine synthase	S-adenosylmethionine synthase	S-adenosylmethionine synthase
1009	0	0	1	1	1	0	0	hypothetical protein	hypothetical protein	hypothetical protein
1000	0	0	1	1	1	0	0	Digeranylgeranylglycerophospholipid reductase	Digeranylgeranylglycerophospholipid reductase	Digeranylgeranylglycerophospholipid reductase
715	0	0	1	1	2	0	0	5-methylthioadenosine/S-adenosylhomocysteine deaminase	5-methylthioadenosine/S-adenosylhomocysteine deaminase	5-methylthioadenosine/S-adenosylhomocysteine deaminase	5-methylthioadenosine/S-adenosylhomocysteine deaminase
571	0	0	1	1	2	0	0	Molybdenum-containing formylmethanofuran dehydrogenase 1 subunit C	Molybdenum-containing formylmethanofuran dehydrogenase 1 subunit C	Molybdenum-containing formylmethanofuran dehydrogenase 1 subunit C	Molybdenum-containing formylmethanofuran dehydrogenase 1 subunit C
9	0	0	3	3	4	4	0	Sugar-specific transcriptional regulator TrmB	GTP-sensing transcriptional pleiotropic repressor CodY	MarR family protein	hypothetical protein	MarR family protein	MarR family protein	MarR family protein	MarR family protein	MarR family protein	MarR family protein	MarR family protein	MarR family protein	MarR family protein	MarR family protein
829	0	0	1	1	1	1	0	tRNA-specific adenosine deaminase	tRNA-specific adenosine deaminase	tRNA-specific adenosine deaminase	tRNA-specific adenosine deaminase
827	0	0	1	1	1	1	0	Transcription factor Pcc1	Transcription factor Pcc1	Transcription factor Pcc1	Transcription factor Pcc1
824	0	0	1	1	1	1	0	F420-non-reducing hydrogenase subunit A	Coenzyme F420 hydrogenase subunit alpha	F420-non-reducing hydrogenase subunit A	F420-non-reducing hydrogenase subunit A
823	0	0	1	1	1	1	0	hydrogenase 2 small subunit	hydrogenase 2 small subunit	hydrogenase 2 small subunit	hydrogenase 2 small subunit
821	0	0	1	1	1	1	0	hypothetical protein	hypothetical protein	hypothetical protein	hypothetical protein
820	0	0	1	1	1	1	0	Putative thymidylate synthase	Putative thymidylate synthase	Putative thymidylate synthase	Putative thymidylate synthase
819	0	0	1	1	1	1	0	Hydrogenase formation hypA family protein	Hydrogenase formation hypA family protein	Hydrogenase formation hypA family protein	Hydrogenase formation hypA family protein
818	0	0	1	1	1	1	0	hydrogenase assembly chaperone	hydrogenase assembly chaperone	hydrogenase assembly chaperone	hydrogenase assembly chaperone
814	0	0	1	1	1	1	0	23S rRNA pseudouridine synthase F	23S rRNA pseudouridine synthase F	23S rRNA pseudouridine synthase F	23S rRNA pseudouridine synthase F
812	0	0	1	1	1	1	0	hypothetical protein	hypothetical protein	hypothetical protein	hypothetical protein
807	0	0	1	1	1	1	0	Nucleotidyltransferase domain protein	Nucleotidyltransferase domain protein	Nucleotidyltransferase domain protein	Nucleotidyltransferase domain protein
791	0	0	1	1	1	1	0	hypothetical protein	hypothetical protein	hypothetical protein	hypothetical protein
787	0	0	1	1	1	1	0	hypothetical protein	hypothetical protein	hypothetical protein	hypothetical protein
783	0	0	1	1	1	1	0	Thiamine-monophosphate kinase	Thiamine-monophosphate kinase	Thiamine-monophosphate kinase	Thiamine-monophosphate kinase
777	0	0	1	1	1	1	0	DNA replication and repair protein RecF	DNA replication and repair protein RecF	DNA replication and repair protein RecF	hypothetical protein
776	0	0	1	1	1	1	0	50S ribosomal protein L30e	50S ribosomal protein L30e	50S ribosomal protein L30e	50S ribosomal protein L30e
767	0	0	1	1	1	1	0	30S ribosomal protein S13	30S ribosomal protein S13	30S ribosomal protein S13	30S ribosomal protein S13
764	0	0	1	1	1	1	0	hypothetical protein	hypothetical protein	hypothetical protein	hypothetical protein
763	0	0	1	1	1	1	0	tRNA-splicing ligase RtcB	tRNA-splicing ligase RtcB	tRNA-splicing ligase RtcB	tRNA-splicing ligase RtcB
757	0	0	1	1	1	1	0	Archaeal holliday junction resolvase (hjc)	Archaeal holliday junction resolvase (hjc)	Archaeal holliday junction resolvase (hjc)	Archaeal holliday junction resolvase (hjc)
745	0	0	1	1	1	1	0	50S ribosomal protein L10	50S ribosomal protein L10	50S ribosomal protein L10	50S ribosomal protein L10
744	0	0	1	1	1	1	0	DNA primase large subunit PriL	DNA primase large subunit PriL	DNA primase large subunit PriL	DNA primase large subunit PriL
733	0	0	1	1	1	1	0	hypothetical protein	hypothetical protein	hypothetical protein	hypothetical protein
722	0	0	1	1	1	1	0	30S ribosomal protein S6e	30S ribosomal protein S6e	30S ribosomal protein S6e	30S ribosomal protein S6e
705	0	0	1	1	1	1	0	Histidine--tRNA ligase	Histidine--tRNA ligase	Histidine--tRNA ligase	Histidine--tRNA ligase
704	0	0	1	1	1	1	0	Threonylcarbamoyl-AMP synthase	Threonylcarbamoyl-AMP synthase	Threonylcarbamoyl-AMP synthase	Threonylcarbamoyl-AMP synthase
693	0	0	1	1	1	1	0	Acylphosphatase	Dephospho-CoA kinase	Dephospho-CoA kinase	Dephospho-CoA kinase
681	0	0	1	1	1	1	0	putative HAD-hydrolase	putative HAD-hydrolase	putative HAD-hydrolase	putative HAD-hydrolase
660	0	0	1	1	1	1	0	V-type ATP synthase subunit C	V-type ATP synthase subunit C	V-type ATP synthase subunit C	V-type ATP synthase subunit C
641	0	0	1	1	1	1	0	Glutathione-regulated potassium-efflux system protein KefB	Glutathione-regulated potassium-efflux system protein KefC	Glutathione-regulated potassium-efflux system protein KefC	Glutathione-regulated potassium-efflux system protein KefC
637	0	0	1	1	1	1	0	30S ribosomal protein S17P	30S ribosomal protein S17P	30S ribosomal protein S17P	30S ribosomal protein S17P
636	0	0	1	1	1	1	0	30S ribosomal protein S3	30S ribosomal protein S3	30S ribosomal protein S3	30S ribosomal protein S3
635	0	0	1	1	1	1	0	50S ribosomal protein L4	50S ribosomal protein L4	50S ribosomal protein L4	50S ribosomal protein L4
634	0	0	1	1	1	1	0	50S ribosomal protein L3	50S ribosomal protein L3	50S ribosomal protein L3	50S ribosomal protein L3
616	0	0	1	1	1	1	0	Digeranylgeranylglycerophospholipid reductase	Digeranylgeranylglycerophospholipid reductase	Digeranylgeranylglycerophospholipid reductase	Digeranylgeranylglycerophospholipid reductase
599	0	0	1	1	1	1	0	Inosine-5'-monophosphate dehydrogenase	Inosine-5'-monophosphate dehydrogenase	Inosine-5'-monophosphate dehydrogenase	Inosine-5'-monophosphate dehydrogenase
584	0	0	1	1	1	1	0	Putative ski2-type helicase	Putative ski2-type helicase	Putative ski2-type helicase	Putative ski2-type helicase
579	0	0	1	1	1	1	0	Cobalamin import ATP-binding protein BtuD	Cobalamin import ATP-binding protein BtuD	Cobalamin import ATP-binding protein BtuD	Cobalamin import ATP-binding protein BtuD
572	0	0	1	1	1	1	0	Xaa-Pro dipeptidase	Xaa-Pro dipeptidase	Xaa-Pro dipeptidase	Xaa-Pro dipeptidase
565	0	0	1	1	1	1	0	(Dimethylallyl)adenosine tRNA methylthiotransferase MiaB	(Dimethylallyl)adenosine tRNA methylthiotransferase MiaB	(Dimethylallyl)adenosine tRNA methylthiotransferase MiaB	(Dimethylallyl)adenosine tRNA methylthiotransferase MiaB
559	0	0	1	1	1	1	0	L-tyrosine decarboxylase	L-tyrosine decarboxylase	L-tyrosine decarboxylase	L-tyrosine decarboxylase
544	0	0	1	2	1	1	0	Plasmid stabilization system protein	Plasmid stabilization system protein	Plasmid stabilization system protein	Plasmid stabilization system protein	Plasmid stabilization system protein
534	0	0	1	2	1	1	0	HEPN domain protein	HEPN domain protein	HEPN domain protein	HEPN domain protein	HEPN domain protein
391	0	0	1	2	1	1	0	Na(+)-translocating NADH-quinone reductase subunit F	Na(+)-translocating NADH-quinone reductase subunit F	hypothetical protein	Na(+)-translocating NADH-quinone reductase subunit F	Na(+)-translocating NADH-quinone reductase subunit F
363	0	0	1	2	1	2	0	hypothetical protein	hypothetical protein	hypothetical protein	hypothetical protein	hypothetical protein	hypothetical protein
203	0	0	1	2	2	2	0	Nucleotidyltransferase domain protein	Nucleotidyltransferase domain protein	Nucleotidyltransferase domain protein	Nucleotidyltransferase domain protein	Nucleotidyltransferase domain protein	Nucleotidyltransferase domain protein	Nucleotidyltransferase domain protein
151	0	0	1	2	2	2	0	Polyferredoxin protein MvhB	Coenzyme F420 hydrogenase subunit gamma	Polyferredoxin protein MvhB	Polyferredoxin protein MvhB	Polyferredoxin protein MvhB	Polyferredoxin protein MvhB	Coenzyme F420 hydrogenase subunit gamma
360	0	0	1	3	0	2	0	hypothetical protein	hypothetical protein	hypothetical protein	hypothetical protein	hypothetical protein	hypothetical protein
563	0	0	1	2	0	1	0	Transcription initiation factor IIB	Transcription initiation factor IIB	Transcription initiation factor IIB	Transcription initiation factor IIB
984	0	0	1	1	0	1	0	methyltetrahydrofolate:corrinoid/iron-sulfur protein methyltransferase	methyltetrahydrofolate:corrinoid/iron-sulfur protein methyltransferase	methyltetrahydrofolate:corrinoid/iron-sulfur protein methyltransferase
983	0	0	1	1	0	1	0	hypothetical protein	hypothetical protein	hypothetical protein
946	0	0	1	1	0	1	0	Thiamine-monophosphate kinase	Thiamine-monophosphate kinase	Thiamine-monophosphate kinase
1338	0	0	1	1	0	1	0	Nuclease-related domain protein	Nuclease-related domain protein	Nuclease-related domain protein
1336	0	0	1	1	0	1	0	hypothetical protein	hypothetical protein	hypothetical protein
1332	0	0	1	1	0	1	0	Fe/S biogenesis protein NfuA	Fe/S biogenesis protein NfuA	Fe/S biogenesis protein NfuA
1327	0	0	1	1	0	1	0	putative hydrogenase nickel incorporation protein HypB	putative hydrogenase nickel incorporation protein HypB	putative hydrogenase nickel incorporation protein HypB
1319	0	0	1	1	0	1	0	flagellar assembly protein J	flagellar assembly protein J	flagellar assembly protein J
1309	0	0	1	1	0	1	0	galactose-1-phosphate uridylyltransferase	galactose-1-phosphate uridylyltransferase	galactose-1-phosphate uridylyltransferase
1303	0	0	1	1	0	1	0	Nucleotidyltransferase domain protein	Nucleotidyltransferase domain protein	Nucleotidyltransferase domain protein
1243	0	0	1	1	0	1	0	3-dehydroquinate dehydratase	3-dehydroquinate dehydratase	3-dehydroquinate dehydratase
1203	0	0	1	1	0	1	0	Translation initiation factor 2 subunit alpha	Translation initiation factor 2 subunit alpha	Translation initiation factor 2 subunit alpha
1160	0	0	1	1	0	1	0	6-hydroxymethyl-7,8-dihydropterin pyrophosphokinase	6-hydroxymethyl-7,8-dihydropterin pyrophosphokinase	6-hydroxymethyl-7,8-dihydropterin pyrophosphokinase
1150	0	0	1	1	0	1	0	Tryptophan--tRNA ligase	Tryptophan--tRNA ligase	Tryptophan--tRNA ligase
1102	0	0	1	1	0	1	0	hypothetical protein	hypothetical protein	hypothetical protein
1035	0	0	1	1	0	1	0	50S ribosomal protein L2	50S ribosomal protein L2	50S ribosomal protein L2
537	0	0	2	1	0	2	0	Acylphosphatase	Acylphosphatase	Acylphosphatase	Acylphosphatase	Acylphosphatase
797	0	0	2	1	0	1	0	AsnC family protein	putative HTH-type transcriptional regulator	AsnC family protein	putative HTH-type transcriptional regulator
1313	0	0	2	0	0	0	1	Circadian clock protein kinase KaiC	Circadian clock protein kinase KaiC	circadian clock protein KaiC
1312	0	0	2	0	0	0	1	Circadian clock protein kinase KaiC	DNA repair and recombination protein RadB	circadian clock protein KaiC
359	0	0	3	0	0	0	3	Transposase IS200 like protein	Transposase IS200 like protein	Transposase IS200 like protein	Transposase IS200 like protein	Transposase IS200 like protein	Transposase IS200 like protein
2430	0	0	1	0	0	0	1	VIT family protein	VIT family protein
2402	0	0	1	0	0	0	1	Hypoxanthine/guanine phosphoribosyltransferase	Hypoxanthine/guanine phosphoribosyltransferase
2395	0	0	1	0	0	0	1	hypothetical protein	hypothetical protein
2393	0	0	1	0	0	0	1	hypothetical protein	hypothetical protein
2391	0	0	1	0	0	0	1	F pilus assembly Type-IV secretion system for plasmid transfer	hypothetical protein
2386	0	0	1	0	0	0	1	hypothetical protein	hypothetical protein
2385	0	0	1	0	0	0	1	PAP2 superfamily protein	PAP2 superfamily protein
2381	0	0	1	0	0	0	1	hypothetical protein	hypothetical protein
2374	0	0	1	0	0	0	1	Dam-replacing family protein	Dam-replacing family protein
2371	0	0	1	0	0	0	1	hypothetical protein	ISXO2-like transposase domain protein
2362	0	0	1	0	0	0	1	Plasmid stabilization system protein	Plasmid stabilization system protein
2339	0	0	1	0	0	0	1	Peptidase family U32	Peptidase family U32
2335	0	0	1	0	0	0	1	flagellar assembly protein J	flagellar assembly protein J
2334	0	0	1	0	0	0	1	flagellar assembly protein J	flagellar assembly protein J
2326	0	0	1	0	0	0	1	Ribulose bisphosphate carboxylase	Ribulose bisphosphate carboxylase
2314	0	0	1	0	0	0	1	hypothetical protein	hypothetical protein
2302	0	0	1	0	0	0	1	AAA-like domain protein	AAA-like domain protein
2225	0	0	1	0	0	0	1	hypothetical protein	hypothetical protein
2210	0	0	1	0	0	0	1	Phosphomannomutase	Phosphomannomutase
2181	0	0	1	0	0	0	1	2-aminoethylphosphonate--pyruvate transaminase	phosphoserine aminotransferase
2159	0	0	1	0	0	0	1	Fic/DOC family protein	Fic/DOC family protein
2101	0	0	1	0	0	0	1	G/T mismatches repair enzyme	G/T mismatches repair enzyme
2087	0	0	1	0	0	0	1	hypothetical protein	hypothetical protein
2022	0	0	1	0	0	0	1	3-octaprenyl-4-hydroxybenzoate carboxy-lyase	3-octaprenyl-4-hydroxybenzoate decarboxylase
1988	0	0	1	0	0	0	1	anaerobic ribonucleoside triphosphate reductase	anaerobic ribonucleoside triphosphate reductase
1880	0	0	1	0	0	0	1	Aspartate aminotransferase	Aspartate aminotransferase
1868	0	0	1	0	0	0	1	putative HAD-hydrolase	putative HAD-hydrolase
1863	0	0	1	0	0	0	1	Modification methylase MjaII	Modification methylase MjaII
1848	0	0	1	0	0	0	1	putative ATP-dependent RNA helicase	putative ATP-dependent RNA helicase
1803	0	0	1	0	0	0	1	Phosphoribosylamine--glycine ligase	phosphoribosylamine--glycine ligase
1799	0	0	1	0	0	0	1	Hydroxyacylglutathione hydrolase	hydroxyacylglutathione hydrolase
1730	0	0	1	0	0	0	1	Ribonuclease BN	ribonuclease Z
1615	0	0	1	0	0	0	1	Methionine--tRNA ligase	Methionine--tRNA ligase
1501	0	0	1	0	0	0	1	Indole-3-glycerol phosphate synthase	Indole-3-glycerol phosphate synthase
1464	0	0	1	0	0	0	1	tRNA 2-thiocytidine biosynthesis protein TtcA	tRNA 2-thiocytidine biosynthesis protein TtcA
1446	0	0	1	0	0	0	1	Release factor glutamine methyltransferase	N5-glutamine S-adenosyl-L-methionine-dependent methyltransferase
816	0	0	1	2	0	0	1	hypothetical protein	hypothetical protein	hypothetical protein	hypothetical protein
993	0	0	1	1	0	0	1	CCA-adding enzyme	CCA-adding enzyme	CCA-adding enzyme
971	0	0	1	1	0	0	1	hypothetical protein	hypothetical protein	hypothetical protein
873	0	0	1	1	0	0	1	Ribose-phosphate pyrophosphokinase	Ribose-phosphate pyrophosphokinase	Ribose-phosphate pyrophosphokinase
1343	0	0	1	1	0	0	1	3-hexulose-6-phosphate isomerase	3-hexulose-6-phosphate isomerase	3-hexulose-6-phosphate isomerase
1267	0	0	1	1	0	0	1	hypothetical protein	hypothetical protein	hypothetical protein
1259	0	0	1	1	0	0	1	ATP-dependent (S)-NAD(P)H-hydrate dehydratase	ATP-dependent (S)-NAD(P)H-hydrate dehydratase	putative carbohydrate kinase
1249	0	0	1	1	0	0	1	putative thymidylate kinase	putative thymidylate kinase	putative thymidylate kinase
1238	0	0	1	1	0	0	1	FtsH protease regulator HflK	FtsH protease regulator HflK	FtsH protease regulator HflK
1186	0	0	1	1	0	0	1	Protein-export membrane protein SecD	Protein-export membrane protein SecD	Protein-export membrane protein SecD
1175	0	0	1	1	0	0	1	30S ribosomal protein S2	30S ribosomal protein S2	30S ribosomal protein S2
1145	0	0	1	1	0	0	1	PRC-barrel domain protein	PRC-barrel domain protein	PRC-barrel domain protein
1129	0	0	1	1	0	0	1	30S ribosomal protein S17e	30S ribosomal protein S17e	30S ribosomal protein S17e
1021	0	0	0	2	0	0	1	Ferredoxin	Polyferredoxin protein MvhB	Polyferredoxin protein MvhB
2623	0	0	0	1	0	0	1	hypothetical protein	hypothetical protein
2601	0	0	0	1	0	0	1	hypothetical protein	hypothetical protein
2585	0	0	0	1	0	0	1	Foldase protein PrsA	peptidylprolyl isomerase
2571	0	0	0	1	0	0	1	ABC-2 type transporter	ABC-2 type transporter
2522	0	0	0	1	0	0	1	fumarate hydratase	fumarate hydratase
2464	0	0	0	1	0	0	1	hypothetical protein	hypothetical protein
2400	0	0	0	1	0	0	1	Error-prone DNA polymerase	hypothetical protein
2297	0	0	0	1	0	0	1	hypothetical protein	hypothetical protein
2286	0	0	0	1	0	0	1	Carbohydrate phosphorylase	Carbohydrate phosphorylase
2172	0	0	0	1	0	0	1	PAC2 family protein	PAC2 family protein
1953	0	0	0	1	0	0	1	putative sugar kinase	putative sugar kinase
1878	0	0	0	1	0	0	1	Anthranilate synthase component 1	Anthranilate synthase component 1
1813	0	0	0	1	0	0	1	Prephenate dehydratase	Prephenate dehydratase
2618	0	0	0	0	1	0	1	putative permease	hypothetical protein
2553	0	0	0	0	1	0	1	hypothetical protein	hypothetical protein
2352	0	0	0	0	1	0	1	Bifunctional IPC transferase and DIPP synthase	Bifunctional IPC transferase and DIPP synthase
2100	0	0	0	0	1	0	1	nicotinate-nucleotide pyrophosphorylase	nicotinate-nucleotide pyrophosphorylase
2092	0	0	0	0	1	0	1	hypothetical protein	hypothetical protein
1902	0	0	0	0	1	0	1	Aspartate aminotransferase	Aspartate aminotransferase
1627	0	0	0	0	1	0	1	putative permease	putative permease
1625	0	0	0	0	1	0	1	Modification methylase MjaV	Modification methylase MjaI
864	0	0	0	0	1	2	1	hypothetical protein	hypothetical protein	hypothetical protein	hypothetical protein
965	0	0	0	0	1	1	1	Pyruvate carboxylase subunit A	Pyruvate carboxylase subunit A	Pyruvate carboxylase subunit A
1432	0	0	0	0	1	1	1	hypothetical protein	hypothetical protein	hypothetical protein
1427	0	0	0	0	1	1	1	hypothetical protein	hypothetical protein	hypothetical protein
1423	0	0	0	0	1	1	1	Sugar-specific transcriptional regulator TrmB	Sugar-specific transcriptional regulator TrmB	Sugar-specific transcriptional regulator TrmB
1347	0	0	0	0	1	1	1	hypothetical protein	hypothetical protein	3-isopropylmalate dehydratase large subunit
1317	0	0	0	0	1	1	1	Circadian clock protein kinase KaiC	Circadian clock protein kinase KaiC	circadian clock protein KaiC
1262	0	0	0	0	1	1	1	DNA-directed RNA polymerase subunit A''	DNA-directed RNA polymerase subunit A''	DNA-directed RNA polymerase subunit A''
1261	0	0	0	0	1	1	1	hypothetical protein	hypothetical protein	transcription elongation factor NusA-like protein
1228	0	0	0	0	1	1	1	Mannose-6-phosphate isomerase	Mannose-6-phosphate isomerase	Cupin domain protein
1136	0	0	0	0	1	1	1	ATP:dephospho-CoA triphosphoribosyl transferase	ATP:dephospho-CoA triphosphoribosyl transferase	triphosphoribosyl-dephospho-CoA synthase
1016	0	0	0	0	1	1	1	GDP-L-fucose synthase	GDP-L-fucose synthase	UDP-galactose-4-epimerase
997	0	0	0	1	0	1	1	Bifunctional protein GlmU	Bifunctional protein GlmU	Bifunctional protein GlmU
1308	0	0	0	1	0	1	1	CRISPR-associated exonuclease Cas4	PD-(D/E)XK nuclease superfamily protein	CRISPR-associated exonuclease Cas4
1105	0	0	0	1	0	1	1	Bifunctional enzyme Fae/Hps	Bifunctional enzyme Fae/Hps	Bifunctional enzyme Fae/Hps
314	0	0	1	1	1	2	1	Formate dehydrogenase subunit alpha	Formate dehydrogenase subunit alpha	Formate dehydrogenase subunit alpha	Formate dehydrogenase subunit alpha	Formate dehydrogenase subunit alpha	Formate dehydrogenase subunit alpha
539	0	0	0	1	1	2	1	Ferredoxin thioredoxin reductase catalytic beta chain	Ferredoxin thioredoxin reductase catalytic beta chain	Ferredoxin thioredoxin reductase catalytic beta chain	Ferredoxin thioredoxin reductase catalytic beta chain	Ferredoxin thioredoxin reductase catalytic beta chain
546	0	0	0	1	1	1	2	7, 8-dihydropterin-6-methyl-4-(beta-D-ribofuranosyl)- aminobenzene-5'-phosphate synthase	7, 8-dihydropterin-6-methyl-4-(beta-D-ribofuranosyl)- aminobenzene-5'-phosphate synthase	7, 8-dihydropterin-6-methyl-4-(beta-D-ribofuranosyl)- aminobenzene-5'-phosphate synthase	7, 8-dihydropterin-6-methyl-4-(beta-D-ribofuranosyl)- aminobenzene-5'-phosphate synthase	7, 8-dihydropterin-6-methyl-4-(beta-D-ribofuranosyl)- aminobenzene-5'-phosphate synthase
853	0	0	0	1	1	1	1	hypothetical protein	hypothetical protein	hypothetical protein	hypothetical protein
852	0	0	0	1	1	1	1	fumarate hydratase	fumarate hydratase	fumarate hydratase	fumarate hydratase
851	0	0	0	1	1	1	1	TspO/MBR family protein	TspO/MBR family protein	TspO/MBR family protein	TspO/MBR family protein
837	0	0	0	1	1	1	1	Rubrerythrin	Rubrerythrin	Rubrerythrin	hypothetical protein
836	0	0	0	1	1	1	1	Adenylyl-sulfate kinase	antiporter inner membrane protein	antiporter inner membrane protein	antiporter inner membrane protein
806	0	0	0	1	1	1	1	Cyclic pyranopterin monophosphate synthase	Cyclic pyranopterin monophosphate synthase	Cyclic pyranopterin monophosphate synthase	molybdenum cofactor biosynthesis protein A
741	0	0	0	1	1	1	1	Sec-independent protein translocase protein TatC	Sec-independent protein translocase protein TatC	Sec-independent protein translocase protein TatC	twin-arginine protein translocation system subunit TatC
730	0	0	0	1	1	1	1	Digeranylgeranylglyceryl phosphate synthase	Digeranylgeranylglyceryl phosphate synthase	Digeranylgeranylglyceryl phosphate synthase	Digeranylgeranylglyceryl phosphate synthase
689	0	0	0	1	1	1	1	CYTH domain protein	CYTH domain protein	CYTH domain protein	CYTH domain protein
662	0	0	0	1	1	1	1	Phospho-N-acetylmuramoyl-pentapeptide- transferase	Phospho-N-acetylmuramoyl-pentapeptide- transferase	Phospho-N-acetylmuramoyl-pentapeptide- transferase	phospho-N-acetylmuramoyl-pentapeptide- transferase
629	0	0	0	1	1	1	1	Electron transport complex subunit RsxB	Electron transport complex subunit RsxB	Pyruvate synthase subunit PorD	Ketoisovalerate oxidoreductase subunit VorD
588	0	0	0	1	1	1	1	Deoxyuridine 5'-triphosphate nucleotidohydrolase	Deoxyuridine 5'-triphosphate nucleotidohydrolase	Deoxyuridine 5'-triphosphate nucleotidohydrolase	Deoxyuridine 5'-triphosphate nucleotidohydrolase
585	0	0	0	1	1	1	1	RNA polymerase Rpb4	RNA polymerase Rpb4	RNA polymerase Rpb4	RNA polymerase Rpb4
576	0	0	0	1	1	1	1	hypothetical protein	hypothetical protein	hypothetical protein	hypothetical protein
826	0	0	1	1	0	1	1	hypothetical protein	hypothetical protein	hypothetical protein	hypothetical protein
825	0	0	1	1	0	1	1	RNA-binding protein YhbY	RNA-binding protein YhbY	RNA-binding protein YhbY	CRS1 / YhbY (CRM) domain protein
813	0	0	1	1	0	1	1	Archaetidylinositol phosphate synthase	Archaetidylinositol phosphate synthase	Archaetidylinositol phosphate synthase	Bifunctional IPC transferase and DIPP synthase
789	0	0	1	1	0	1	1	Shikimate kinase	Shikimate kinase	Shikimate kinase	Shikimate kinase
766	0	0	1	1	0	1	1	Thiamine-monophosphate kinase	Thiamine-monophosphate kinase	Thiamine-monophosphate kinase	phosphoribosylformylglycinamidine synthase II
755	0	0	1	1	0	1	1	50S ribosomal protein L19e	50S ribosomal protein L19e	50S ribosomal protein L19e	50S ribosomal protein L19e
754	0	0	1	1	0	1	1	30S ribosomal protein S5	30S ribosomal protein S5	30S ribosomal protein S5	30S ribosomal protein S5
751	0	0	1	1	0	1	1	Polyribonucleotide nucleotidyltransferase	Ribonuclease Y	KH domain protein	Polyribonucleotide nucleotidyltransferase
749	0	0	1	1	0	1	1	50S ribosomal protein L12	50S ribosomal protein L12	50S ribosomal protein L12	50S ribosomal protein L12
748	0	0	1	1	0	1	1	Histidinol dehydrogenase	Histidinol dehydrogenase	Histidinol dehydrogenase	bifunctional histidinal dehydrogenase/ histidinol dehydrogenase
731	0	0	1	1	0	1	1	hypothetical protein	hypothetical protein	hypothetical protein	hypothetical protein
723	0	0	1	1	0	1	1	branched-chain amino acid aminotransferase	branched-chain amino acid aminotransferase	branched-chain amino acid aminotransferase	branched-chain amino acid aminotransferase
707	0	0	1	1	0	1	1	50S ribosomal protein L30P	50S ribosomal protein L30P	50S ribosomal protein L30P	50S ribosomal protein L30P
698	0	0	1	1	0	1	1	DNA-directed RNA polymerase subunit B'	DNA-directed RNA polymerase subunit B'	DNA-directed RNA polymerase subunit B'	DNA-directed RNA polymerase subunit B'
697	0	0	1	1	0	1	1	DNA-directed RNA polymerase subunit B''	DNA-directed RNA polymerase subunit B''	DNA-directed RNA polymerase subunit B''	DNA-directed RNA polymerase subunit B''
678	0	0	1	1	0	1	1	Putative FKBP-type peptidyl-prolyl cis-trans isomerase	Putative FKBP-type peptidyl-prolyl cis-trans isomerase	Putative FKBP-type peptidyl-prolyl cis-trans isomerase	Putative FKBP-type peptidyl-prolyl cis-trans isomerase
674	0	0	1	1	0	1	1	bifunctional phosphopantothenoylcysteine decarboxylase/phosphopantothenate synthase	bifunctional phosphopantothenoylcysteine decarboxylase/phosphopantothenate synthase	bifunctional phosphopantothenoylcysteine decarboxylase/phosphopantothenate synthase	bifunctional phosphopantothenoylcysteine decarboxylase/phosphopantothenate synthase
647	0	0	1	1	0	1	1	Chaperone protein DnaJ	Chaperone protein DnaJ	Chaperone protein DnaJ	chaperone protein DnaJ
589	0	0	1	1	0	1	1	Prefoldin subunit beta	prefoldin subunit beta	Prefoldin subunit beta	Prefoldin subunit beta
574	0	0	1	1	0	1	1	30S ribosomal protein S3Ae	30S ribosomal protein S3Ae	30S ribosomal protein S3Ae	30S ribosomal protein S3Ae
311	0	0	1	2	0	2	1	macrolide transporter ATP-binding /permease protein	macrolide transporter ATP-binding /permease protein	macrolide transporter ATP-binding /permease protein	macrolide transporter ATP-binding /permease protein	macrolide transporter ATP-binding /permease protein	macrolide transporter ATP-binding /permease protein
541	0	0	1	1	0	2	1	Myo-inositol-1-phosphate synthase	Myo-inositol-1-phosphate synthase	Myo-inositol-1-phosphate synthase	Myo-inositol-1-phosphate synthase	Myo-inositol-1-phosphate synthase
2964	0	0	0	0	0	1	1	hypothetical protein	hypothetical protein
2963	0	0	0	0	0	1	1	hypothetical protein	hypothetical protein
2370	0	0	0	0	0	1	1	transcriptional repressor DicA	antitoxin HipB
1248	0	0	1	0	0	1	1	30S ribosomal protein S11	30S ribosomal protein S11	30S ribosomal protein S11
1146	0	0	1	0	0	1	1	PRC-barrel domain protein	PRC-barrel domain protein	PRC-barrel domain protein
1085	0	0	1	0	0	1	1	Replication factor C large subunit	Replication factor C large subunit	Replication factor C large subunit
1083	0	0	1	0	0	1	1	Imidazoleglycerol-phosphate dehydratase	Imidazoleglycerol-phosphate dehydratase	imidazoleglycerol-phosphate dehydratase
897	0	0	1	0	1	0	1	Glycosyltransferase AglJ	Glycosyltransferase AglJ	Glycosyltransferase AglJ
1307	0	0	1	0	1	0	1	AAA-like domain protein	AAA-like domain protein	AAA-like domain protein
1252	0	0	1	0	1	0	1	Methylated-DNA--protein-cysteine methyltransferase	Methylated-DNA--protein-cysteine methyltransferase	Methylated-DNA--protein-cysteine methyltransferase
1191	0	0	1	0	1	0	1	Glutamate dehydrogenase	Glutamate dehydrogenase	Glutamate dehydrogenase
817	0	0	1	0	1	1	1	putative membrane protein	putative membrane protein	putative membrane protein	putative membrane protein
724	0	0	1	0	1	1	1	30S ribosomal protein S4e	30S ribosomal protein S4e	30S ribosomal protein S4e	30S ribosomal protein S4e
695	0	0	1	0	1	1	1	[Protein ADP-ribosylglutamate] hydrolase	[Protein ADP-ribosylglutamate] hydrolase	[Protein ADP-ribosylglutamate] hydrolase	[Protein ADP-ribosylglutamate] hydrolase
664	0	0	1	0	1	1	1	Protease HtpX	Protease HtpX	Protease HtpX	heat shock protein HtpX
621	0	0	1	0	1	1	1	asparagine synthetase B	asparagine synthetase B	asparagine synthetase B	asparagine synthetase B
608	0	0	1	0	1	1	1	50S ribosomal protein L31e	50S ribosomal protein L31e	50S ribosomal protein L31e	50S ribosomal protein L31e
598	0	0	1	0	1	1	1	Inosine-5'-monophosphate dehydrogenase	Inosine-5'-monophosphate dehydrogenase	Inosine-5'-monophosphate dehydrogenase	Inosine-5'-monophosphate dehydrogenase
338	0	0	1	2	1	1	1	putative KH and PIN-domain containing protein	putative KH and PIN-domain containing protein	hypothetical protein	putative KH and PIN-domain containing protein	putative KH and PIN-domain containing protein	putative KH and PIN-domain containing protein
319	0	0	1	2	1	1	1	Histone deacetylase domain protein	Histone deacetylase domain protein	Histone deacetylase domain protein	Histone deacetylase domain protein	Histone deacetylase domain protein	Histone deacetylase domain protein
295	0	0	1	2	1	1	1	Acylphosphatase	Acylphosphatase	Acylphosphatase	Acylphosphatase	Acylphosphatase	Acylphosphatase
543	0	0	1	1	1	1	1	LemA family protein	LemA family protein	LemA family protein	LemA family protein	LemA family protein
540	0	0	1	1	1	1	1	hypothetical protein	hypothetical protein	hypothetical protein	hypothetical protein	hypothetical protein
531	0	0	1	1	1	1	1	Ribonuclease P protein component 2	Ribonuclease P protein component 2	Ribonuclease P protein component 2	Ribonuclease P protein component 2	Ribonuclease P protein component 2
513	0	0	1	1	1	1	1	putative NOP5 family protein	putative NOP5 family protein	putative NOP5 family protein	putative NOP5 family protein	putative NOP5 family protein
511	0	0	1	1	1	1	1	30S ribosomal protein S4	30S ribosomal protein S4	30S ribosomal protein S4	30S ribosomal protein S4	30S ribosomal protein S4
509	0	0	1	1	1	1	1	50S ribosomal protein L13	50S ribosomal protein L13	50S ribosomal protein L13	50S ribosomal protein L13	50S ribosomal protein L13
505	0	0	1	1	1	1	1	Copper-exporting P-type ATPase B	Copper-exporting P-type ATPase B	putative copper-exporting P-type ATPase A	putative copper-exporting P-type ATPase A	putative copper-exporting P-type ATPase A
502	0	0	1	1	1	1	1	Nascent polypeptide-associated complex protein	Nascent polypeptide-associated complex protein	Nascent polypeptide-associated complex protein	Nascent polypeptide-associated complex protein	Nascent polypeptide-associated complex protein
482	0	0	1	1	1	1	1	ORC1-type DNA replication protein	ORC1-type DNA replication protein	ORC1-type DNA replication protein	ORC1-type DNA replication protein	ORC1-type DNA replication protein
425	0	0	1	1	1	1	1	tRNA-splicing endonuclease	tRNA-splicing endonuclease	tRNA-splicing endonuclease	tRNA-splicing endonuclease	tRNA-splicing endonuclease
417	0	0	1	1	1	1	1	Ferredoxin	Ferredoxin	Ferredoxin	Ferredoxin	Ferredoxin
403	0	0	1	1	1	1	1	Anthranilate synthase component 2	Anthranilate synthase component 2	Anthranilate synthase component 2	Anthranilate synthase component 2	Anthranilate synthase component 2
399	0	0	1	1	1	1	1	DNA primase small subunit PriS	DNA primase small subunit PriS	DNA primase small subunit PriS	DNA primase small subunit PriS	DNA primase small subunit PriS
387	0	0	1	1	1	1	1	putative ABC transporter ATP-binding protein	UvrABC system protein A	DNA double-strand break repair Rad50 ATPase	DNA double-strand break repair Rad50 ATPase	excinuclease ABC subunit A
382	0	0	1	1	1	1	1	tRNA (guanine(26)-N(2))-dimethyltransferase	tRNA (guanine(26)-N(2))-dimethyltransferase	tRNA (guanine(26)-N(2))-dimethyltransferase	tRNA (guanine(26)-N(2))-dimethyltransferase	tRNA (guanine(26)-N(2))-dimethyltransferase
224	0	0	2	1	2	1	1	YcfA-like protein	YcfA-like protein	YcfA-like protein	YcfA-like protein	YcfA-like protein	YcfA-like protein	YcfA-like protein
187	0	0	2	2	1	1	1	ATPase RavA	ATPase family associated with various cellular activities (AAA)	Holliday junction ATP-dependent DNA helicase RuvB	Holliday junction ATP-dependent DNA helicase RuvB	Holliday junction ATP-dependent DNA helicase RuvB	ATPase RavA	ATPase RavA
292	0	0	2	1	1	1	1	Elongation factor 1-beta	Elongation factor 1-beta	Elongation factor 1-beta	Elongation factor 1-beta	Elongation factor 1-beta	Elongation factor 1-beta
933	0	0	0	1	1	0	1	hypothetical protein	hypothetical protein	hypothetical protein
1139	0	0	0	1	1	0	1	2',5' RNA ligase family	2',5' RNA ligase family	2',5' RNA ligase family
850	0	0	0	2	1	0	1	hypothetical protein	hypothetical protein	hypothetical protein	hypothetical protein
840	0	0	0	2	1	0	1	hypothetical protein	hypothetical protein	hypothetical protein	hypothetical protein
620	0	0	1	2	1	0	0	hypothetical protein	hypothetical protein	hypothetical protein	hypothetical protein
223	0	0	2	3	1	0	1	YcfA-like protein	YcfA-like protein	YcfA-like protein	YcfA-like protein	YcfA-like protein	YcfA-like protein	YcfA-like protein
536	0	0	1	2	1	0	1	anaerobic benzoate catabolism transcriptional regulator	anaerobic benzoate catabolism transcriptional regulator	helix-turn-helix protein	hypothetical protein	anaerobic benzoate catabolism transcriptional regulator
126	0	0	1	2	1	0	3	TATA-box-binding protein	TATA-box-binding protein	TATA-box-binding protein 2	TATA-box-binding protein 2	TATA-box-binding protein	TATA-box-binding protein 2	TATA-box-binding protein 2
762	0	0	1	1	1	0	1	6,7-dimethyl-8-ribityllumazine synthase	6,7-dimethyl-8-ribityllumazine synthase	6,7-dimethyl-8-ribityllumazine synthase	6,7-dimethyl-8-ribityllumazine synthase
756	0	0	1	1	1	0	1	phosphodiesterase	phosphodiesterase	Calcineurin-like phosphoesterase	Calcineurin-like phosphoesterase
721	0	0	1	1	1	0	1	Ribose 1,5-bisphosphate isomerase	Ribose 1,5-bisphosphate isomerase	Ribose 1,5-bisphosphate isomerase	Ribose 1,5-bisphosphate isomerase
654	0	0	1	1	1	0	1	Endoribonuclease Nob1	Endoribonuclease Nob1	Endoribonuclease Nob1	Endoribonuclease Nob1
40	1	0	0	7	1	0	0	hypothetical protein	hypothetical protein	hypothetical protein	hypothetical protein	hypothetical protein	hypothetical protein	hypothetical protein	hypothetical protein	hypothetical protein
545	0	0	0	4	1	0	0	hypothetical protein	hypothetical protein	hypothetical protein	hypothetical protein	hypothetical protein
841	0	0	0	3	1	0	0	hypothetical protein	hypothetical protein	hypothetical protein	hypothetical protein
793	0	0	0	3	1	0	0	hypothetical protein	hypothetical protein	hypothetical protein	hypothetical protein
792	0	0	0	3	1	0	0	hypothetical protein	hypothetical protein	hypothetical protein	hypothetical protein
421	0	1	0	3	1	0	0	Photosystem I assembly protein Ycf3	Photosystem I assembly protein Ycf3	Photosystem I assembly protein Ycf3	Photosystem I assembly protein Ycf3	Photosystem I assembly protein Ycf3
365	0	0	0	4	2	0	0	hypothetical protein	hypothetical protein	hypothetical protein	hypothetical protein	hypothetical protein	hypothetical protein
954	0	0	0	2	1	0	0	Modification methylase MjaI	Modification methylase MjaI	Modification methylase MjaI
1364	0	0	0	2	1	0	0	hypothetical protein	hypothetical protein	hypothetical protein
1357	0	0	0	2	1	0	0	WD domain, G-beta repeat	WD domain, G-beta repeat	WD domain, G-beta repeat
1314	0	0	0	2	1	0	0	Circadian clock protein kinase KaiC	Circadian clock protein kinase KaiC	Circadian clock protein kinase KaiC
1201	0	0	0	2	1	0	0	hypothetical protein	hypothetical protein	hypothetical protein
1099	0	0	0	2	1	0	0	ISXO2-like transposase domain protein	ISXO2-like transposase domain protein	ISXO2-like transposase domain protein
1015	0	0	0	2	1	0	0	GDP-L-fucose synthase	GDP-L-fucose synthase	GDP-L-fucose synthase
830	0	0	1	3	0	0	0	hypothetical protein	hypothetical protein	hypothetical protein	hypothetical protein
364	0	0	0	5	0	1	0	KaiC	hypothetical protein	KaiC	hypothetical protein	hypothetical protein	hypothetical protein
1401	0	0	0	2	0	1	0	hypothetical protein	hypothetical protein	hypothetical protein
1298	0	0	0	2	0	1	0	hypothetical protein	hypothetical protein	hypothetical protein
2625	0	0	0	1	1	0	0	hypothetical protein	hypothetical protein
2621	0	0	0	1	1	0	0	Adenylate kinase	Adenylate kinase
2620	0	0	0	1	1	0	0	hypothetical protein	hypothetical protein
2619	0	0	0	1	1	0	0	hypothetical protein	hypothetical protein
2617	0	0	0	1	1	0	0	hypothetical protein	hypothetical protein
2616	0	0	0	1	1	0	0	hypothetical protein	hypothetical protein
2615	0	0	0	1	1	0	0	hypothetical protein	HIT domain protein
2614	0	0	0	1	1	0	0	hypothetical protein	hypothetical protein
2612	0	0	0	1	1	0	0	hypothetical protein	hypothetical protein
2611	0	0	0	1	1	0	0	hypothetical protein	hypothetical protein
2605	0	0	0	1	1	0	0	hypothetical protein	hypothetical protein
2598	0	0	0	1	1	0	0	phosphate ABC transporter periplasmic substrate-binding protein PstS	phosphate ABC transporter periplasmic substrate-binding protein PstS
2597	0	0	0	1	1	0	0	hypothetical protein	hypothetical protein
2595	0	0	0	1	1	0	0	Sulfhydrogenase 2 subunit beta	Sulfhydrogenase 2 subunit beta
2593	0	0	0	1	1	0	0	hypothetical protein	hypothetical protein
2589	0	0	0	1	1	0	0	Mov34/MPN/PAD-1 family protein	hypothetical protein
2588	0	0	0	1	1	0	0	ADP-ribose pyrophosphatase	ADP-ribose pyrophosphatase
2587	0	0	0	1	1	0	0	hypothetical protein	hypothetical protein
2586	0	0	0	1	1	0	0	hypothetical protein	hypothetical protein
2581	0	0	0	1	1	0	0	molybdate ABC transporter periplasmic molybdate-binding protein	molybdate ABC transporter periplasmic molybdate-binding protein
2580	0	0	0	1	1	0	0	Aquaporin AqpM	Aquaporin AqpM
2579	0	0	0	1	1	0	0	hypothetical protein	hypothetical protein
2578	0	0	0	1	1	0	0	hypothetical protein	hypothetical protein
2569	0	0	0	1	1	0	0	hypothetical protein	hypothetical protein
2568	0	0	0	1	1	0	0	PIN domain protein	PIN domain protein
2558	0	0	0	1	1	0	0	Maleate isomerase	Maleate isomerase
2548	0	0	0	1	1	0	0	hypothetical protein	hypothetical protein
2547	0	0	0	1	1	0	0	hypothetical protein	hypothetical protein
2538	0	0	0	1	1	0	0	hypothetical protein	hypothetical protein
2537	0	0	0	1	1	0	0	hypothetical protein	hypothetical protein
2536	0	0	0	1	1	0	0	hypothetical protein	hypothetical protein
2532	0	0	0	1	1	0	0	hypothetical protein	hypothetical protein
2530	0	0	0	1	1	0	0	hypothetical protein	hypothetical protein
2527	0	0	0	1	1	0	0	hypothetical protein	hypothetical protein
2525	0	0	0	1	1	0	0	ABC-2 family transporter protein	ABC-2 family transporter protein
2524	0	0	0	1	1	0	0	hypothetical protein	hypothetical protein
2519	0	0	0	1	1	0	0	hypothetical protein	hypothetical protein
2516	0	0	0	1	1	0	0	hypothetical protein	hypothetical protein
2515	0	0	0	1	1	0	0	hypothetical protein	hypothetical protein
2510	0	0	0	1	1	0	0	hypothetical protein	hypothetical protein
2508	0	0	0	1	1	0	0	hypothetical protein	hypothetical protein
2507	0	0	0	1	1	0	0	Transmembrane exosortase (Exosortase_EpsH)	Transmembrane exosortase (Exosortase_EpsH)
2506	0	0	0	1	1	0	0	hypothetical protein	hypothetical protein
2505	0	0	0	1	1	0	0	Chromosome partition protein Smc	Chromosome partition protein Smc
2496	0	0	0	1	1	0	0	FmdE, Molybdenum formylmethanofuran dehydrogenase operon	FmdE, Molybdenum formylmethanofuran dehydrogenase operon
2495	0	0	0	1	1	0	0	hypothetical protein	hypothetical protein
2494	0	0	0	1	1	0	0	hypothetical protein	hypothetical protein
2492	0	0	0	1	1	0	0	VIT family protein	VIT family protein
2491	0	0	0	1	1	0	0	Chorismate pyruvate-lyase	Chorismate pyruvate-lyase
2488	0	0	0	1	1	0	0	hypothetical protein	hypothetical protein
2486	0	0	0	1	1	0	0	Alanine racemase	alanine racemase
2484	0	0	0	1	1	0	0	Protein MraZ	hypothetical protein
2478	0	0	0	1	1	0	0	hypothetical protein	hypothetical protein
2477	0	0	0	1	1	0	0	toxin MazF	toxin MazF
2469	0	0	0	1	1	0	0	hypothetical protein	hypothetical protein
2468	0	0	0	1	1	0	0	NADH dehydrogenase subunit E	NADH dehydrogenase subunit E
2466	0	0	0	1	1	0	0	hypothetical protein	hypothetical protein
2453	0	0	0	1	1	0	0	hypothetical protein	hypothetical protein
2452	0	0	0	1	1	0	0	1,4-dihydroxy-2-naphthoate octaprenyltransferase	1,4-dihydroxy-2-naphthoate octaprenyltransferase
2448	0	0	0	1	1	0	0	hypothetical protein	hypothetical protein
2446	0	0	0	1	1	0	0	hypothetical protein	hypothetical protein
2424	0	0	0	1	1	0	0	Tyrosine recombinase XerC	Tyrosine recombinase XerC
2417	0	0	0	1	1	0	0	tRNA(fMet)-specific endonuclease VapC	tRNA(fMet)-specific endonuclease VapC
2414	0	0	0	1	1	0	0	hypothetical protein	hypothetical protein
2410	0	0	0	1	1	0	0	UvrABC system protein A	UvrABC system protein A
2397	0	0	0	1	1	0	0	Radical SAM superfamily protein	Radical SAM superfamily protein
2376	0	0	0	1	1	0	0	hypothetical protein	hypothetical protein
2364	0	0	0	1	1	0	0	hypothetical protein	hypothetical protein
2345	0	0	0	1	1	0	0	Acylphosphatase	Acylphosphatase
2322	0	0	0	1	1	0	0	PIN domain protein	PIN domain protein
2277	0	0	0	1	1	0	0	putative nucleotide-binding protein, containing PIN domain	putative nucleotide-binding protein, containing PIN domain
2265	0	0	0	1	1	0	0	hypothetical protein	hypothetical protein
2253	0	0	0	1	1	0	0	hypothetical protein	hypothetical protein
2247	0	0	0	1	1	0	0	hypothetical protein	hypothetical protein
2217	0	0	0	1	1	0	0	Sulfhydrogenase 2 subunit gamma	Sulfhydrogenase 2 subunit gamma
2208	0	0	0	1	1	0	0	tRNA (guanine(6)-N2)-methyltransferase	tRNA (guanine(6)-N2)-methyltransferase
2189	0	0	0	1	1	0	0	Molybdate/tungstate transport system permease protein WtpB	Molybdate/tungstate transport system permease protein WtpB
2187	0	0	0	1	1	0	0	hypothetical protein	hypothetical protein
2138	0	0	0	1	1	0	0	V-type ATP synthase subunit H	V-type ATP synthase subunit H
2116	0	0	0	1	1	0	0	50S ribosomal protein L15e	50S ribosomal protein L15e
2089	0	0	0	1	1	0	0	S-adenosyl-L-methionine-binding protein	S-adenosyl-L-methionine-binding protein
2078	0	0	0	1	1	0	0	Protein metal binding site	Protein metal binding site
2071	0	0	0	1	1	0	0	ATP cone domain protein	hypothetical protein
2068	0	0	0	1	1	0	0	Ubiquinone biosynthesis O-methyltransferase	Ubiquinone biosynthesis O-methyltransferase
2060	0	0	0	1	1	0	0	Cyclic pyranopterin monophosphate synthase	Cyclic pyranopterin monophosphate synthase
2048	0	0	0	1	1	0	0	AMP phosphorylase	AMP phosphorylase
2047	0	0	0	1	1	0	0	AMP phosphorylase	AMP phosphorylase
2021	0	0	0	1	1	0	0	Digeranylgeranylglyceryl phosphate synthase	Digeranylgeranylglyceryl phosphate synthase
2008	0	0	0	1	1	0	0	Aliphatic amidase	Formamidase
1984	0	0	0	1	1	0	0	hypothetical protein	hypothetical protein
1968	0	0	0	1	1	0	0	hypothetical protein	Glutathione-regulated potassium-efflux system protein KefB
1961	0	0	0	1	1	0	0	Deoxyhypusine synthase-like protein	Deoxyhypusine synthase-like protein
1938	0	0	0	1	1	0	0	Acylphosphatase	Acylphosphatase
1937	0	0	0	1	1	0	0	Acylphosphatase	Acylphosphatase
1926	0	0	0	1	1	0	0	Ion channel	Ion channel
1896	0	0	0	1	1	0	0	HD domain protein	HD domain protein
1873	0	0	0	1	1	0	0	Inosine-5'-monophosphate dehydrogenase	Inosine-5'-monophosphate dehydrogenase
1865	0	0	0	1	1	0	0	hypothetical protein	hypothetical protein
1861	0	0	0	1	1	0	0	FKBP-type peptidyl-prolyl cis-trans isomerase	FKBP-type peptidyl-prolyl cis-trans isomerase
1849	0	0	0	1	1	0	0	Coenzyme PQQ synthesis protein E	Coenzyme PQQ synthesis protein E
1815	0	0	0	1	1	0	0	Minichromosome maintenance protein MCM	Minichromosome maintenance protein MCM
1789	0	0	0	1	1	0	0	CTP synthase	CTP synthase
1780	0	0	0	1	1	0	0	hypothetical protein	hypothetical protein
1775	0	0	0	1	1	0	0	Thrombospondin type 3 repeat protein	Thrombospondin type 3 repeat protein
1746	0	0	0	1	1	0	0	HEAT repeat protein	HEAT repeat protein
1737	0	0	0	1	1	0	0	hypothetical protein	hypothetical protein
1691	0	0	0	1	1	0	0	FKBP-type peptidyl-prolyl cis-trans isomerase	FKBP-type peptidyl-prolyl cis-trans isomerase													fig|141974.3.peg.1643	fig|141974.4.peg.2061
1690	0	0	0	1	1	0	0	Dolichyl-monophosphooligosaccharide--protein glycosyltransferase AglB	Dolichyl-monophosphooligosaccharide--protein glycosyltransferase AglB													fig|141974.3.peg.301	fig|141974.4.peg.2188
1663	0	0	0	1	1	0	0	Transposase IS66 family protein	Transposase IS66 family protein													fig|141974.4.peg.1840	fig|141974.3.peg.679
1660	0	0	0	1	1	0	0	hypothetical protein	hypothetical protein													fig|141974.3.peg.2434	fig|141974.4.peg.727
1651	0	0	0	1	1	0	0	hypothetical protein	hypothetical protein													fig|141974.3.peg.2160	fig|141974.4.peg.858
1634	0	0	0	1	1	0	0	hypothetical protein	Cytidylyltransferase family protein													fig|141974.3.peg.2125	fig|141974.4.peg.3100
1624	0	0	0	1	1	0	0	Modification methylase MjaII	Modification methylase MjaII													fig|141974.3.peg.874	fig|141974.4.peg.1300
1586	0	0	0	1	1	0	0	Photosystem I assembly protein Ycf3	Photosystem I assembly protein Ycf3													fig|141974.3.peg.1535	fig|141974.4.peg.1984
1584	0	0	0	1	1	0	0	Plasmid stabilization system protein	Plasmid stabilization system protein													fig|141974.3.peg.2300	fig|141974.4.peg.2267
1549	0	0	0	1	1	0	0	Trehalose synthase	Trehalose synthase													fig|141974.3.peg.2127	fig|141974.4.peg.3101
1548	0	0	0	1	1	0	0	Trehalose synthase	Trehalose synthase													fig|141974.3.peg.1595	fig|141974.4.peg.1170
1547	0	0	0	1	1	0	0	Trehalose synthase	Trehalose synthase													fig|141974.3.peg.1588	fig|141974.4.peg.2671
1546	0	0	0	1	1	0	0	Trehalose synthase	hypothetical protein													fig|141974.3.peg.1190	fig|141974.4.peg.1165
1531	0	0	0	1	1	0	0	hypothetical protein	hypothetical protein													fig|141974.3.peg.795	fig|141974.4.peg.1696
1512	0	0	0	1	1	0	0	Rhomboid protease GlpG	Rhomboid protease GlpG													fig|141974.3.peg.2227	fig|141974.4.peg.3348
1507	0	0	0	1	1	0	0	Protein-L-isoaspartate O-methyltransferase	Protein-L-isoaspartate O-methyltransferase													fig|141974.3.peg.1639	fig|141974.4.peg.1214
1479	0	0	0	1	1	0	0	Ketol-acid reductoisomerase	Ketol-acid reductoisomerase													fig|141974.3.peg.1697	fig|141974.4.peg.1704
1447	0	0	0	1	1	0	0	hypothetical protein	hypothetical protein													fig|141974.3.peg.363	fig|141974.4.peg.2418
1438	0	0	0	1	1	0	0	Protein TolB	Protein TolB													fig|141974.4.peg.2358	fig|141974.3.peg.268
794	0	0	0	2	2	0	0	hypothetical protein	hypothetical protein	hypothetical protein	hypothetical protein											fig|141974.3.peg.184	fig|141974.3.peg.1204	fig|141974.4.peg.2410	fig|141974.4.peg.2793
742	0	0	0	2	2	0	0	hypothetical protein	hypothetical protein	hypothetical protein	hypothetical protein											fig|141974.3.peg.1904	fig|141974.4.peg.309	fig|141974.3.peg.1028	fig|141974.4.peg.311
682	0	0	0	1	3	0	0	putative aspartate aminotransferase 2	putative aspartate aminotransferase 2	putative aspartate aminotransferase 2	putative aspartate aminotransferase 2											fig|141974.3.peg.1934	fig|141974.4.peg.241	fig|141974.4.peg.242	fig|141974.4.peg.1796
898	0	0	0	1	2	0	0	Glycosyltransferase AglJ	Glycosyltransferase AglJ	Glycosyltransferase AglJ												fig|141974.3.peg.1583	fig|141974.4.peg.2280	fig|141974.4.peg.2670
1415	0	0	0	1	2	0	0	Formate dehydrogenase subunit beta	Formate dehydrogenase subunit beta	Formate dehydrogenase subunit beta												fig|141974.3.peg.591	fig|141974.4.peg.1453	fig|141974.4.peg.3400
1413	0	0	0	1	2	0	0	hypothetical protein	hypothetical protein	hypothetical protein												fig|141974.3.peg.360	fig|141974.4.peg.1092	fig|141974.4.peg.1288
1250	0	0	0	1	2	0	0	putative thymidylate kinase	putative thymidylate kinase	putative thymidylate kinase												fig|141974.3.peg.2337	fig|141974.4.peg.228	fig|141974.4.peg.1919
1063	0	0	0	1	2	0	0	V-type ATP synthase subunit F	V-type ATP synthase subunit F	V-type ATP synthase subunit F												fig|141974.3.peg.1907	fig|141974.4.peg.1285	fig|141974.4.peg.1599
1017	0	0	0	1	2	0	0	Cell division protein FtsZ	Cell division protein FtsZ 1	Cell division protein FtsZ												fig|141974.4.peg.2328	fig|141974.3.peg.129	fig|141974.4.peg.2327
1393	0	0	0	1	0	2	0	hypothetical protein	hypothetical protein	hypothetical protein												fig|141974.3.peg.2044	fig|141974.5.peg.146	fig|141974.5.peg.1164
1385	0	0	0	1	0	2	0	hypothetical protein	hypothetical protein	hypothetical protein												fig|141974.3.peg.1758	fig|141974.5.peg.818	fig|141974.5.peg.1264
2622	0	0	0	1	0	1	0	hypothetical protein	hypothetical protein													fig|141974.3.peg.96	fig|141974.5.peg.1890
2592	0	0	0	1	0	1	0	hypothetical protein	hypothetical protein													fig|141974.3.peg.551	fig|141974.5.peg.963
2591	0	0	0	1	0	1	0	Phage tail sheath protein	Phage tail sheath protein													fig|141974.3.peg.482	fig|141974.5.peg.2224
2590	0	0	0	1	0	1	0	hypothetical protein	hypothetical protein													fig|141974.3.peg.480	fig|141974.5.peg.2227
2582	0	0	0	1	0	1	0	hypothetical protein	hypothetical protein													fig|141974.3.peg.373	fig|141974.5.peg.908
2574	0	0	0	1	0	1	0	CAAX amino terminal protease self- immunity	CAAX amino terminal protease self- immunity													fig|141974.3.peg.255	fig|141974.5.peg.280
2570	0	0	0	1	0	1	0	hypothetical protein	hypothetical protein													fig|141974.3.peg.2455	fig|141974.5.peg.910
2556	0	0	0	1	0	1	0	2-phosphoglycerate kinase	2-phosphoglycerate kinase													fig|141974.3.peg.2240	fig|141974.5.peg.2034
2534	0	0	0	1	0	1	0	Cyclic 2,3-diphosphoglycerate synthetase	Cyclic 2,3-diphosphoglycerate synthetase													fig|141974.3.peg.1885	fig|141974.5.peg.732
2511	0	0	0	1	0	1	0	hypothetical protein	hypothetical protein													fig|141974.3.peg.1743	fig|141974.5.peg.1940
2503	0	0	0	1	0	1	0	hypothetical protein	hypothetical protein													fig|141974.3.peg.1637	fig|141974.5.peg.1960
2502	0	0	0	1	0	1	0	hypothetical protein	hypothetical protein													fig|141974.3.peg.1636	fig|141974.5.peg.1959
2501	0	0	0	1	0	1	0	hypothetical protein	hypothetical protein													fig|141974.3.peg.1635	fig|141974.5.peg.1958
2481	0	0	0	1	0	1	0	Sulfurtransferase TusA	Sulfurtransferase TusA													fig|141974.3.peg.1391	fig|141974.5.peg.895
2480	0	0	0	1	0	1	0	hypothetical protein	hypothetical protein													fig|141974.3.peg.1390	fig|141974.5.peg.896
2456	0	0	0	1	0	1	0	hypothetical protein	hypothetical protein													fig|141974.3.peg.120	fig|141974.5.peg.1071
2449	0	0	0	1	0	1	0	Putative Holliday junction resolvase	Universal stress protein family protein													fig|141974.3.peg.1111	fig|141974.5.peg.490
2445	0	0	0	1	0	1	0	Light-independent protochlorophyllide reductase subunit B	Light-independent protochlorophyllide reductase subunit B													fig|141974.3.peg.1072	fig|141974.5.peg.224
2444	0	0	0	1	0	1	0	Light-independent protochlorophyllide reductase subunit N	Light-independent protochlorophyllide reductase subunit N													fig|141974.3.peg.1071	fig|141974.5.peg.223
2442	0	0	0	1	0	1	0	hypothetical protein	hypothetical protein													fig|141974.3.peg.1053	fig|141974.5.peg.919
2440	0	0	0	1	0	1	0	YaeQ protein	YaeQ protein													fig|141974.3.peg.1035	fig|141974.5.peg.957
2432	0	0	0	1	0	1	0	Light-independent protochlorophyllide reductase iron-sulfur ATP-binding protein	Light-independent protochlorophyllide reductase iron-sulfur ATP-binding protein													fig|141974.3.peg.1011	fig|141974.5.peg.222
2431	0	0	0	1	0	1	0	VIT family protein	VIT family protein													fig|141974.3.peg.1513	fig|141974.5.peg.1527
2429	0	0	0	1	0	1	0	FmdE, Molybdenum formylmethanofuran dehydrogenase operon	FmdE, Molybdenum formylmethanofuran dehydrogenase operon													fig|141974.3.peg.2355	fig|141974.5.peg.1821
2405	0	0	0	1	0	1	0	hypothetical protein	hypothetical protein													fig|141974.3.peg.2043	fig|141974.5.peg.143
2399	0	0	0	1	0	1	0	hypothetical protein	hypothetical protein													fig|141974.5.peg.2001	fig|141974.3.peg.1450
2354	0	0	0	1	0	1	0	Calcineurin-like phosphoesterase	Calcineurin-like phosphoesterase													fig|141974.3.peg.2171	fig|141974.5.peg.1892
2330	0	0	0	1	0	1	0	PIN domain protein	tRNA(fMet)-specific endonuclease VapC													fig|141974.3.peg.613	fig|141974.5.peg.830
2311	0	0	0	1	0	1	0	HEPN domain protein	HEPN domain protein													fig|141974.3.peg.2079	fig|141974.5.peg.823
2303	0	0	0	1	0	1	0	hypothetical protein	hypothetical protein													fig|141974.3.peg.122	fig|141974.5.peg.1532
2298	0	0	0	1	0	1	0	hypothetical protein	hypothetical protein													fig|141974.3.peg.123	fig|141974.5.peg.1531
2289	0	0	0	1	0	1	0	hypothetical protein	hypothetical protein													fig|141974.3.peg.1532	fig|141974.5.peg.1820
2283	0	0	0	1	0	1	0	hypothetical protein	hypothetical protein													fig|141974.5.peg.1347	fig|141974.3.peg.2213
2255	0	0	0	1	0	1	0	Imidazole glycerol phosphate synthase subunit HisH	imidazole glycerol phosphate synthase subunit HisH													fig|141974.5.peg.1405	fig|141974.3.peg.1022
2202	0	0	0	1	0	1	0	Radical SAM superfamily protein	Radical SAM superfamily protein													fig|141974.3.peg.1870	fig|141974.5.peg.2122
2183	0	0	0	1	0	1	0	hypothetical protein	hypothetical protein													fig|141974.3.peg.261	fig|141974.5.peg.509
2124	0	0	0	1	0	1	0	hypothetical protein	hypothetical protein													fig|141974.3.peg.1006	fig|141974.5.peg.1708
2107	0	0	0	1	0	1	0	hypothetical protein	hypothetical protein													fig|141974.3.peg.1752	fig|141974.5.peg.2029
2072	0	0	0	1	0	1	0	hypothetical protein	HxlR-like helix-turn-helix													fig|141974.3.peg.2353	fig|141974.5.peg.1733
2046	0	0	0	1	0	1	0	Na(+)/H(+) antiporter NhaB	Na(+)/H(+) antiporter NhaB													fig|141974.3.peg.1110	fig|141974.5.peg.491
2042	0	0	0	1	0	1	0	Isoleucine--tRNA ligase	Isoleucine--tRNA ligase													fig|141974.5.peg.756	fig|141974.3.peg.425
2039	0	0	0	1	0	1	0	hypothetical protein	hypothetical protein													fig|141974.3.peg.342	fig|141974.5.peg.184
2026	0	0	0	1	0	1	0	Translation initiation factor 5A	Translation initiation factor 5A													fig|141974.3.peg.2130	fig|141974.5.peg.777
2023	0	0	0	1	0	1	0	3-octaprenyl-4-hydroxybenzoate carboxy-lyase	3-octaprenyl-4-hydroxybenzoate carboxy-lyase													fig|141974.3.peg.878	fig|141974.5.peg.2024
1973	0	0	0	1	0	1	0	scaffold protein	scaffold protein													fig|141974.3.peg.1388	fig|141974.5.peg.898
1904	0	0	0	1	0	1	0	CoB--CoM heterodisulfide reductase iron-sulfur subunit D	CoB--CoM heterodisulfide reductase iron-sulfur subunit D													fig|141974.3.peg.1554	fig|141974.5.peg.999
1885	0	0	0	1	0	1	0	GDP-L-fucose synthase	dTDP-4-dehydrorhamnose reductase													fig|141974.5.peg.1698	fig|141974.3.peg.2142
1871	0	0	0	1	0	1	0	hypothetical protein	hypothetical protein													fig|141974.3.peg.1638	fig|141974.5.peg.1961
1869	0	0	0	1	0	1	0	putative HAD-hydrolase	Phosphoglycolate phosphatase													fig|141974.3.peg.2372	fig|141974.5.peg.1765
1851	0	0	0	1	0	1	0	Cyclic pyranopterin monophosphate synthase	hypothetical protein													fig|141974.5.peg.1359	fig|141974.3.peg.114
1825	0	0	0	1	0	1	0	Ketoisovalerate oxidoreductase subunit VorD	Heterodisulfide reductase subunit A-like protein													fig|141974.3.peg.1013	fig|141974.5.peg.220
1782	0	0	0	1	0	1	0	Photosystem I assembly protein Ycf3	Photosystem I assembly protein Ycf3													fig|141974.3.peg.879	fig|141974.5.peg.1885
1693	0	0	0	1	0	1	0	Outer membrane protein assembly factor BamB	Outer membrane protein assembly factor BamB													fig|141974.3.peg.2376	fig|141974.5.peg.1590
1689	0	0	0	1	0	1	0	Bifunctional IPC transferase and DIPP synthase	Bifunctional IPC transferase and DIPP synthase													fig|141974.5.peg.1456	fig|141974.3.peg.264
1668	0	0	0	1	0	1	0	Peptide chain release factor subunit 1	Peptide chain release factor subunit 1													fig|141974.3.peg.1118	fig|141974.5.peg.395
1613	0	0	0	1	0	1	0	Acylphosphatase	Acylphosphatase													fig|141974.3.peg.1604	fig|141974.5.peg.1499
1575	0	0	0	1	0	1	0	50S ribosomal protein L32e	50S ribosomal protein L32e													fig|141974.3.peg.2462	fig|141974.5.peg.1994
1573	0	0	0	1	0	1	0	Geranylfarnesyl diphosphate synthase	Geranylfarnesyl diphosphate synthase													fig|141974.3.peg.1570	fig|141974.5.peg.2175
1539	0	0	0	1	0	1	0	molybdopterin-guanine dinucleotide biosynthesis protein B	molybdopterin-guanine dinucleotide biosynthesis protein B													fig|141974.3.peg.761	fig|141974.5.peg.1363
1511	0	0	0	1	0	1	0	Rhomboid protease GlpG	Rhomboid family protein													fig|141974.3.peg.1004	fig|141974.5.peg.712
1506	0	0	0	1	0	1	0	SNARE associated Golgi protein	SNARE associated Golgi protein													fig|141974.3.peg.2284	fig|141974.5.peg.1718
1440	0	0	0	1	0	1	0	Dihydroneopterin monophosphate aldolase	Dihydroneopterin monophosphate aldolase													fig|141974.3.peg.734	fig|141974.5.peg.2179
808	0	0	0	2	0	2	0	DNA repair and recombination protein RadB	Circadian clock protein kinase KaiC	Circadian clock protein kinase KaiC	Circadian clock protein kinase KaiC											fig|141974.3.peg.1445	fig|141974.3.peg.1695	fig|141974.5.peg.972	fig|141974.5.peg.2210
739	0	0	0	2	0	2	0	macrolide transporter ATP-binding /permease protein	macrolide transporter ATP-binding /permease protein	macrolide transporter ATP-binding /permease protein	macrolide transporter ATP-binding /permease protein											fig|141974.3.peg.389	fig|141974.3.peg.738	fig|141974.5.peg.575	fig|141974.5.peg.576
998	0	0	0	1	1	1	0	Bifunctional protein GlmU	Bifunctional protein GlmU	Bifunctional protein GlmU												fig|141974.3.peg.1349	fig|141974.4.peg.3040	fig|141974.5.peg.762
996	0	0	0	1	1	1	0	molybdopterin biosynthesis protein MoeA	molybdopterin biosynthesis protein MoeA	molybdopterin biosynthesis protein MoeA												fig|141974.3.peg.2266	fig|141974.4.peg.602	fig|141974.5.peg.1009
995	0	0	0	1	1	1	0	Putative competence-damage inducible protein	Putative competence-damage inducible protein	Putative competence-damage inducible protein												fig|141974.3.peg.779	fig|141974.4.peg.600	fig|141974.5.peg.1007
975	0	0	0	1	1	1	0	hypothetical protein	hypothetical protein	hypothetical protein												fig|141974.3.peg.636	fig|141974.4.peg.3318	fig|141974.5.peg.619
961	0	0	0	1	1	1	0	inosine 5'-monophosphate dehydrogenase	inosine 5'-monophosphate dehydrogenase	inosine 5'-monophosphate dehydrogenase												fig|141974.4.peg.2341	fig|141974.5.peg.2112	fig|141974.3.peg.1629
960	0	0	0	1	1	1	0	Inosine-5'-monophosphate dehydrogenase	Inosine-5'-monophosphate dehydrogenase	H(+)/Cl(-) exchange transporter ClcA												fig|141974.4.peg.948	fig|141974.5.peg.1731	fig|141974.3.peg.926
956	0	0	0	1	1	1	0	putative copper-exporting P-type ATPase A	putative copper-exporting P-type ATPase A	putative copper-exporting P-type ATPase A												fig|141974.3.peg.1054	fig|141974.4.peg.2561	fig|141974.5.peg.921
945	0	0	0	1	1	1	0	Archaeal ATPase	Archaeal ATPase	Archaeal ATPase												fig|141974.3.peg.1874	fig|141974.5.peg.2147	fig|141974.4.peg.3068
941	0	0	0	1	1	1	0	CoB--CoM heterodisulfide reductase iron-sulfur subunit C	CoB--CoM heterodisulfide reductase iron-sulfur subunit C	CoB--CoM heterodisulfide reductase iron-sulfur subunit C												fig|141974.3.peg.1074	fig|141974.4.peg.2089	fig|141974.5.peg.747
912	0	0	0	1	1	1	0	Trehalose/maltose import ATP-binding protein MalK	Trehalose/maltose import ATP-binding protein MalK	Trehalose/maltose import ATP-binding protein MalK												fig|141974.3.peg.2268	fig|141974.4.peg.2819	fig|141974.5.peg.367
911	0	0	0	1	1	1	0	Trehalose/maltose import ATP-binding protein MalK	Trehalose/maltose import ATP-binding protein MalK	Trehalose/maltose import ATP-binding protein MalK												fig|141974.3.peg.365	fig|141974.4.peg.264	fig|141974.5.peg.210
910	0	0	0	1	1	1	0	putative ABC transporter ATP-binding protein	putative ABC transporter ATP-binding protein	putative branched-chain amino acid transport ATP-binding protein LivG												fig|141974.3.peg.345	fig|141974.4.peg.3331	fig|141974.5.peg.1562
908	0	0	0	1	1	1	0	Protein-L-isoaspartate O-methyltransferase	Protein-L-isoaspartate O-methyltransferase	Ubiquinone/menaquinone biosynthesis C-methyltransferase UbiE												fig|141974.4.peg.120	fig|141974.5.peg.462	fig|141974.3.peg.1250
890	0	0	0	1	1	1	0	Modification methylase MjaV	Modification methylase MjaV	Modification methylase MjaV												fig|141974.3.peg.2408	fig|141974.4.peg.3226	fig|141974.5.peg.1340
887	0	0	0	1	1	1	0	Peptidase family M50	Peptidase family M50	Peptidase family M50												fig|141974.3.peg.137	fig|141974.4.peg.2368	fig|141974.5.peg.1493
868	0	0	0	1	1	1	0	tRNA (guanine(37)-N1)-methyltransferase Trm5b	tRNA (guanine(37)-N1)-methyltransferase Trm5b	tRNA (guanine(37)-N1)-methyltransferase Trm5b												fig|141974.3.peg.1253	fig|141974.4.peg.122	fig|141974.5.peg.464
1422	0	0	0	1	1	1	0	hypothetical protein	hypothetical protein	hypothetical protein												fig|141974.3.peg.992	fig|141974.4.peg.297	fig|141974.5.peg.1432
1421	0	0	0	1	1	1	0	hypothetical protein	hypothetical protein	hypothetical protein												fig|141974.3.peg.835	fig|141974.4.peg.2030	fig|141974.5.peg.1149
1420	0	0	0	1	1	1	0	hypothetical protein	hypothetical protein	hypothetical protein												fig|141974.3.peg.827	fig|141974.4.peg.1273	fig|141974.5.peg.1320
1419	0	0	0	1	1	1	0	hypothetical protein	hypothetical protein	hypothetical protein												fig|141974.3.peg.798	fig|141974.4.peg.3085	fig|141974.5.peg.1987
1418	0	0	0	1	1	1	0	PBP superfamily domain protein	PBP superfamily domain protein	PBP superfamily domain protein												fig|141974.3.peg.753	fig|141974.4.peg.3201	fig|141974.5.peg.1129
1417	0	0	0	1	1	1	0	hypothetical protein	hypothetical protein	hypothetical protein												fig|141974.3.peg.705	fig|141974.4.peg.1481	fig|141974.5.peg.1175
1416	0	0	0	1	1	1	0	hypothetical protein	Permease family protein	Permease family protein												fig|141974.3.peg.594	fig|141974.4.peg.3309	fig|141974.5.peg.610
1412	0	0	0	1	1	1	0	hypothetical protein	hypothetical protein	hypothetical protein												fig|141974.3.peg.329	fig|141974.4.peg.1800	fig|141974.5.peg.476
1411	0	0	0	1	1	1	0	hypothetical protein	hypothetical protein	hypothetical protein												fig|141974.3.peg.284	fig|141974.4.peg.1930	fig|141974.5.peg.2002
1410	0	0	0	1	1	1	0	hypothetical protein	Sporulation protein YtfJ (Spore_YtfJ)	hypothetical protein												fig|141974.3.peg.252	fig|141974.4.peg.556	fig|141974.5.peg.307
1409	0	0	0	1	1	1	0	hypothetical protein	hypothetical protein	hypothetical protein												fig|141974.3.peg.251	fig|141974.4.peg.555	fig|141974.5.peg.306
1408	0	0	0	1	1	1	0	Sporulation protein YtfJ (Spore_YtfJ)	Sporulation protein YtfJ (Spore_YtfJ)	Sporulation protein YtfJ (Spore_YtfJ)												fig|141974.3.peg.250	fig|141974.4.peg.554	fig|141974.5.peg.305
1407	0	0	0	1	1	1	0	quinol dehydrogenase membrane component	hypothetical protein	quinol dehydrogenase membrane component												fig|141974.3.peg.2415	fig|141974.4.peg.2339	fig|141974.5.peg.2113
1406	0	0	0	1	1	1	0	3-methylornithine synthase	Biotin synthase	Biotin synthase												fig|141974.3.peg.2410	fig|141974.4.peg.1976	fig|141974.5.peg.2114
1405	0	0	0	1	1	1	0	Lipoate-protein ligase A subunit 1	Lipoate-protein ligase A subunit 1	Lipoate-protein ligase A subunit 1												fig|141974.3.peg.2409	fig|141974.4.peg.3446	fig|141974.5.peg.2042
1404	0	0	0	1	1	1	0	hypothetical protein	hypothetical protein	hypothetical protein												fig|141974.3.peg.2407	fig|141974.4.peg.3225	fig|141974.5.peg.1339
1403	0	0	0	1	1	1	0	Biotin synthase	Biotin synthase	Biotin synthase												fig|141974.3.peg.2406	fig|141974.4.peg.3447	fig|141974.5.peg.2041
1402	0	0	0	1	1	1	0	hypothetical protein	hypothetical protein	hypothetical protein												fig|141974.3.peg.2352	fig|141974.4.peg.127	fig|141974.5.peg.1734
1400	0	0	0	1	1	1	0	hypothetical protein	hypothetical protein	hypothetical protein												fig|141974.3.peg.2351	fig|141974.4.peg.128	fig|141974.5.peg.1735
1399	0	0	0	1	1	1	0	Endonuclease related to archaeal Holliday junction resolvase	Endonuclease related to archaeal Holliday junction resolvase	Endonuclease related to archaeal Holliday junction resolvase												fig|141974.3.peg.2267	fig|141974.4.peg.1531	fig|141974.5.peg.659
1398	0	0	0	1	1	1	0	phosphodiesterase YaeI	phosphodiesterase YaeI	phosphodiesterase YaeI												fig|141974.3.peg.22	fig|141974.4.peg.412	fig|141974.5.peg.1199
1397	0	0	0	1	1	1	0	Major Facilitator Superfamily protein	Major Facilitator Superfamily protein	Major Facilitator Superfamily protein												fig|141974.3.peg.2178	fig|141974.4.peg.106	fig|141974.5.peg.1448
1396	0	0	0	1	1	1	0	hypothetical protein	hypothetical protein	hypothetical protein												fig|141974.3.peg.2161	fig|141974.4.peg.2351	fig|141974.5.peg.1274
1395	0	0	0	1	1	1	0	hypothetical protein	hypothetical protein	hypothetical protein												fig|141974.3.peg.2110	fig|141974.4.peg.780	fig|141974.5.peg.26
1394	0	0	0	1	1	1	0	hypothetical protein	hypothetical protein	hypothetical protein												fig|141974.3.peg.2065	fig|141974.4.peg.1672	fig|141974.5.peg.2168
1392	0	0	0	1	1	1	0	Gene 25-like lysozyme	Gene 25-like lysozyme	Gene 25-like lysozyme												fig|141974.3.peg.1957	fig|141974.4.peg.3056	fig|141974.5.peg.662
1391	0	0	0	1	1	1	0	PAAR motif protein	PAAR motif protein	PAAR motif protein												fig|141974.3.peg.1956	fig|141974.4.peg.3057	fig|141974.5.peg.663
1390	0	0	0	1	1	1	0	hypothetical protein	MarR family protein	MarR family protein												fig|141974.3.peg.1864	fig|141974.4.peg.774	fig|141974.5.peg.1332
1389	0	0	0	1	1	1	0	putative regulator PrlF	putative regulator PrlF	putative regulator PrlF												fig|141974.3.peg.1846	fig|141974.4.peg.2489	fig|141974.5.peg.1609
1388	0	0	0	1	1	1	0	hypothetical protein	hypothetical protein	hypothetical protein												fig|141974.3.peg.182	fig|141974.4.peg.2747	fig|141974.5.peg.1290
1387	0	0	0	1	1	1	0	hypothetical protein	hypothetical protein	hypothetical protein												fig|141974.3.peg.803	fig|141974.4.peg.3373	fig|141974.5.peg.1399
1386	0	0	0	1	1	1	0	Chaperone protein TorD	Chaperone protein TorD	Chaperone protein TorD												fig|141974.3.peg.1798	fig|141974.4.peg.603	fig|141974.5.peg.1010
1383	0	0	0	1	1	1	0	ribonucleotide-diphosphate reductase subunit alpha	ribonucleotide-diphosphate reductase subunit alpha	ribonucleotide-diphosphate reductase subunit alpha												fig|141974.3.peg.1660	fig|141974.4.peg.2564	fig|141974.5.peg.923
1382	0	0	0	1	1	1	0	ATP-dependent RecD-like DNA helicase	NTPase	NTPase												fig|141974.3.peg.1631	fig|141974.4.peg.283	fig|141974.5.peg.543
1381	0	0	0	1	1	1	0	hypothetical protein	hypothetical protein	hypothetical protein												fig|141974.3.peg.1625	fig|141974.4.peg.2632	fig|141974.5.peg.1032
1380	0	0	0	1	1	1	0	hypothetical protein	hypothetical protein	hypothetical protein												fig|141974.3.peg.161	fig|141974.4.peg.597	fig|141974.5.peg.1005
1379	0	0	0	1	1	1	0	hypothetical protein	hypothetical protein	hypothetical protein												fig|141974.3.peg.1607	fig|141974.4.peg.3278	fig|141974.5.peg.430
1378	0	0	0	1	1	1	0	hypothetical protein	hypothetical protein	hypothetical protein												fig|141974.3.peg.1606	fig|141974.4.peg.3277	fig|141974.5.peg.429
1377	0	0	0	1	1	1	0	diadenosine tetraphosphatase	diadenosine tetraphosphatase	diadenosine tetraphosphatase												fig|141974.3.peg.2172	fig|141974.4.peg.1492	fig|141974.5.peg.1951
1376	0	0	0	1	1	1	0	Prenyltransferase and squalene oxidase repeat protein	Prenyltransferase and squalene oxidase repeat protein	Prenyltransferase and squalene oxidase repeat protein												fig|141974.3.peg.1505	fig|141974.4.peg.2524	fig|141974.5.peg.520
1375	0	0	0	1	1	1	0	Divalent cation transporter	Divalent cation transporter	Divalent cation transporter												fig|141974.3.peg.1500	fig|141974.4.peg.1691	fig|141974.5.peg.1404
1374	0	0	0	1	1	1	0	Archaeal ATPase	Archaeal ATPase	Archaeal ATPase												fig|141974.3.peg.1460	fig|141974.4.peg.1100	fig|141974.5.peg.853
1373	0	0	0	1	1	1	0	hypothetical protein	hypothetical protein	hypothetical protein												fig|141974.3.peg.1448	fig|141974.4.peg.1058	fig|141974.5.peg.1865
1372	0	0	0	1	1	1	0	Sulfoxide reductase catalytic subunit YedY	Sulfoxide reductase catalytic subunit YedY	Sulfoxide reductase catalytic subunit YedY												fig|141974.3.peg.1446	fig|141974.4.peg.276	fig|141974.5.peg.2221
1371	0	0	0	1	1	1	0	prenyltransferase	prenyltransferase	prenyltransferase												fig|141974.3.peg.1400	fig|141974.4.peg.1206	fig|141974.5.peg.1156
1370	0	0	0	1	1	1	0	hypothetical protein	hypothetical protein	hypothetical protein												fig|141974.3.peg.1377	fig|141974.4.peg.557	fig|141974.5.peg.308
1368	0	0	0	1	1	1	0	Putative small multi-drug export protein	Putative small multi-drug export protein	Putative small multi-drug export protein												fig|141974.3.peg.414	fig|141974.4.peg.2527	fig|141974.5.peg.2005
1367	0	0	0	1	1	1	0	hypothetical protein	hypothetical protein	hypothetical protein												fig|141974.3.peg.1309	fig|141974.4.peg.2832	fig|141974.5.peg.1248
1366	0	0	0	1	1	1	0	hypothetical protein	hypothetical protein	hypothetical protein												fig|141974.3.peg.1302	fig|141974.4.peg.2825	fig|141974.5.peg.1241
1365	0	0	0	1	1	1	0	Methyltransferase domain protein	Methyltransferase domain protein	Methyltransferase domain protein												fig|141974.3.peg.1301	fig|141974.4.peg.2824	fig|141974.5.peg.1240
1363	0	0	0	1	1	1	0	hypothetical protein	hypothetical protein	hypothetical protein												fig|141974.3.peg.1265	fig|141974.4.peg.1364	fig|141974.5.peg.1583
1362	0	0	0	1	1	1	0	hypothetical protein	hypothetical protein	hypothetical protein												fig|141974.3.peg.1257	fig|141974.4.peg.428	fig|141974.5.peg.1849
1361	0	0	0	1	1	1	0	hypothetical protein	hypothetical protein	hypothetical protein												fig|141974.3.peg.1225	fig|141974.4.peg.3129	fig|141974.5.peg.97
1360	0	0	0	1	1	1	0	Adaptive-response sensory-kinase SasA	Adaptive-response sensory-kinase SasA	Adaptive-response sensory-kinase SasA												fig|141974.3.peg.2006	fig|141974.4.peg.1235	fig|141974.5.peg.1643
1359	0	0	0	1	1	1	0	hypothetical protein	hypothetical protein	hypothetical protein												fig|141974.3.peg.1159	fig|141974.4.peg.947	fig|141974.5.peg.1110
1356	0	0	0	1	1	1	0	disulfide isomerase/thiol-disulfide oxidase	WD domain, G-beta repeat	WD domain, G-beta repeat												fig|141974.3.peg.1117	fig|141974.4.peg.592	fig|141974.5.peg.1001
1353	0	0	0	1	1	1	0	hypothetical protein	hypothetical protein	hypothetical protein												fig|141974.3.peg.2103	fig|141974.4.peg.1805	fig|141974.5.peg.481
1352	0	0	0	1	1	1	0	Dinitrogenase iron-molybdenum cofactor	Dinitrogenase iron-molybdenum cofactor	Dinitrogenase iron-molybdenum cofactor												fig|141974.3.peg.1267	fig|141974.5.peg.1581	fig|141974.4.peg.1366
1351	0	0	0	1	1	1	0	hypothetical protein	hypothetical protein	hypothetical protein												fig|141974.3.peg.1037	fig|141974.4.peg.1440	fig|141974.5.peg.2263
1345	0	0	0	1	1	1	0	N-(5'-phosphoribosyl)anthranilate isomerase	N-(5'-phosphoribosyl)anthranilate isomerase	N-(5'-phosphoribosyl)anthranilate isomerase												fig|141974.3.peg.141	fig|141974.4.peg.2305	fig|141974.5.peg.1915
1344	0	0	0	1	1	1	0	Phosphoheptose isomerase	Phosphoheptose isomerase	DNA-binding transcriptional repressor RpiR												fig|141974.4.peg.1194	fig|141974.5.peg.59	fig|141974.3.peg.2358
1342	0	0	0	1	1	1	0	mechanosensitive channel MscS	mechanosensitive channel MscS	mechanosensitive channel MscS												fig|141974.3.peg.2177	fig|141974.4.peg.996	fig|141974.5.peg.247
1326	0	0	0	1	1	1	0	Na(+)/H(+) antiporter 1	Na(+)/H(+) antiporter 1	Na(+)/H(+) antiporter 1												fig|141974.3.peg.79	fig|141974.4.peg.552	fig|141974.5.peg.304
1325	0	0	0	1	1	1	0	hypothetical protein	hypothetical protein	hypothetical protein												fig|141974.3.peg.2252	fig|141974.4.peg.417	fig|141974.5.peg.1194
1320	0	0	0	1	1	1	0	Chloroplast import component protein (Tic20)	Chloroplast import component protein (Tic20)	Chloroplast import component protein (Tic20)												fig|141974.3.peg.2200	fig|141974.4.peg.2887	fig|141974.5.peg.1524
1316	0	0	0	1	1	1	0	Circadian clock protein kinase KaiC	Circadian clock protein kinase KaiC	Circadian clock protein kinase KaiC												fig|141974.3.peg.1109	fig|141974.4.peg.2116	fig|141974.5.peg.592
1315	0	0	0	1	1	1	0	Circadian clock protein kinase KaiC	Circadian clock protein kinase KaiC	Circadian clock protein kinase KaiC												fig|141974.3.peg.956	fig|141974.4.peg.3217	fig|141974.5.peg.690
1306	0	0	0	1	1	1	0	Aspartyl protease	hypothetical protein	hypothetical protein												fig|141974.3.peg.1343	fig|141974.4.peg.3179	fig|141974.5.peg.1478
1305	0	0	0	1	1	1	0	Multidrug resistance protein MdtG	bicyclomycin/multidrug efflux system	multidrug resistance protein D												fig|141974.3.peg.1833	fig|141974.4.peg.1868	fig|141974.5.peg.1626
1299	0	0	0	1	1	1	0	hypothetical protein	hypothetical protein	hypothetical protein												fig|141974.3.peg.2362	fig|141974.4.peg.2886	fig|141974.5.peg.1523
1297	0	0	0	1	1	1	0	hypothetical protein	hypothetical protein	hypothetical protein												fig|141974.3.peg.844	fig|141974.4.peg.3431	fig|141974.5.peg.279
1293	0	0	0	1	1	1	0	K(+)/H(+) antiporter NhaP2	K(+)/H(+) antiporter NhaP2	K(+)/H(+) antiporter NhaP2												fig|141974.3.peg.1008	fig|141974.4.peg.3143	fig|141974.5.peg.589
1290	0	0	0	1	1	1	0	Ferredoxin	Ferredoxin	Ferredoxin												fig|141974.3.peg.1311	fig|141974.4.peg.2834	fig|141974.5.peg.1250
1288	0	0	0	1	1	1	0	Plasmid stabilization system protein	Plasmid stabilization system protein	hypothetical protein												fig|141974.3.peg.195	fig|141974.4.peg.321	fig|141974.5.peg.2236
1286	0	0	0	1	1	1	0	hypothetical protein	hypothetical protein	hypothetical protein												fig|141974.3.peg.323	fig|141974.4.peg.2659	fig|141974.5.peg.819
1279	0	0	0	1	1	1	0	hypothetical protein	hypothetical protein	hypothetical protein												fig|141974.4.peg.3205	fig|141974.5.peg.1133	fig|141974.3.peg.256
1273	0	0	0	1	1	1	0	Arginine--tRNA ligase	Arginine--tRNA ligase	Arginine--tRNA ligase												fig|141974.3.peg.1578	fig|141974.4.peg.2105	fig|141974.5.peg.704
1260	0	0	0	1	1	1	0	ATP-dependent (S)-NAD(P)H-hydrate dehydratase	ATP-dependent (S)-NAD(P)H-hydrate dehydratase	ATP-dependent (S)-NAD(P)H-hydrate dehydratase												fig|141974.3.peg.263	fig|141974.4.peg.112	fig|141974.5.peg.1452
1257	0	0	0	1	1	1	0	CoB--CoM heterodisulfide reductase iron-sulfur subunit A	CoB--CoM heterodisulfide reductase iron-sulfur subunit A	CoB--CoM heterodisulfide reductase iron-sulfur subunit A												fig|141974.3.peg.595	fig|141974.4.peg.3308	fig|141974.5.peg.609
1246	0	0	0	1	1	1	0	hypothetical protein	hypothetical protein	hypothetical protein												fig|141974.3.peg.410	fig|141974.4.peg.3371	fig|141974.5.peg.1397
1244	0	0	0	1	1	1	0	Dihydroorotase	Dihydroorotase	Dihydroorotase												fig|141974.3.peg.2459	fig|141974.4.peg.550	fig|141974.5.peg.302
1242	0	0	0	1	1	1	0	putative copper-exporting P-type ATPase A	putative copper-exporting P-type ATPase A	putative copper-exporting P-type ATPase A												fig|141974.3.peg.517	fig|141974.4.peg.104	fig|141974.5.peg.1446
1236	0	0	0	1	1	1	0	Xanthine phosphoribosyltransferase	Xanthine phosphoribosyltransferase	Xanthine phosphoribosyltransferase												fig|141974.3.peg.88	fig|141974.4.peg.2217	fig|141974.5.peg.1970
1229	0	0	0	1	1	1	0	Tritrans,polycis-undecaprenyl-diphosphate synthase (GGDP specific)	Tritrans,polycis-undecaprenyl-diphosphate synthase (GGDP specific)	Tritrans,polycis-undecaprenyl-diphosphate synthase (GGDP specific)												fig|141974.3.peg.1399	fig|141974.4.peg.1205	fig|141974.5.peg.1157
1214	0	0	0	1	1	1	0	Ribonuclease Z	Ribonuclease Z	Ribonuclease Z												fig|141974.3.peg.24	fig|141974.4.peg.3131	fig|141974.5.peg.95
1212	0	0	0	1	1	1	0	Thioredoxin	Thioredoxin	hypothetical protein												fig|141974.3.peg.1313	fig|141974.4.peg.2836	fig|141974.5.peg.1252
1209	0	0	0	1	1	1	0	Sodium:sulfate symporter transmembrane region	Sodium:sulfate symporter transmembrane region	Sodium:sulfate symporter transmembrane region												fig|141974.3.peg.1105	fig|141974.4.peg.3355	fig|141974.5.peg.1623
1199	0	0	0	1	1	1	0	Universal stress protein family protein	Universal stress protein family protein	Universal stress protein family protein												fig|141974.3.peg.1104	fig|141974.4.peg.3354	fig|141974.5.peg.1624
1198	0	0	0	1	1	1	0	Universal stress protein	Universal stress protein	Universal stress protein												fig|141974.3.peg.160	fig|141974.4.peg.596	fig|141974.5.peg.1004
1189	0	0	0	1	1	1	0	hypothetical protein	hypothetical protein	hypothetical protein												fig|141974.3.peg.545	fig|141974.5.peg.723	fig|141974.4.peg.2712
1184	0	0	0	1	1	1	0	RNA polymerase-associated protein RapA	RNA polymerase-associated protein RapA	RNA polymerase-associated protein RapA												fig|141974.3.peg.383	fig|141974.4.peg.146	fig|141974.5.peg.2259
1171	0	0	0	1	1	1	0	scaffold protein	scaffold protein	scaffold protein												fig|141974.3.peg.1276	fig|141974.4.peg.3273	fig|141974.5.peg.436
1157	0	0	0	1	1	1	0	N-6 DNA Methylase	N-6 DNA Methylase	N-6 DNA Methylase												fig|141974.4.peg.2350	fig|141974.5.peg.1273	fig|141974.3.peg.2162
1154	0	0	0	1	1	1	0	Adenylyl-sulfate kinase	Nitrogenase iron protein	Adenylyl-sulfate kinase												fig|141974.3.peg.1303	fig|141974.4.peg.2826	fig|141974.5.peg.1242
1153	0	0	0	1	1	1	0	Transposase DDE domain protein	hypothetical protein	hypothetical protein												fig|141974.3.peg.812	fig|141974.4.peg.250	fig|141974.5.peg.16
1144	0	0	0	1	1	1	0	putative inorganic polyphosphate/ATP-NAD kinase	putative inorganic polyphosphate/ATP-NAD kinase	putative inorganic polyphosphate/ATP-NAD kinase												fig|141974.3.peg.55	fig|141974.4.peg.691	fig|141974.5.peg.1098
1141	0	0	0	1	1	1	0	CoB--CoM heterodisulfide reductase iron-sulfur subunit D	CoB--CoM heterodisulfide reductase iron-sulfur subunit D	CoB--CoM heterodisulfide reductase iron-sulfur subunit D												fig|141974.3.peg.1073	fig|141974.4.peg.2090	fig|141974.5.peg.746
1130	0	0	0	1	1	1	0	DNA polymerase	DNA polymerase	DNA polymerase												fig|141974.3.peg.1244	fig|141974.4.peg.1198	fig|141974.5.peg.55
1127	0	0	0	1	1	1	0	putative cysteine desulfurase 2	putative cysteine desulfurase 2	putative cysteine desulfurase 2												fig|141974.3.peg.1254	fig|141974.4.peg.1530	fig|141974.5.peg.658
1122	0	0	0	1	1	1	0	Archaea bacterial proteins of unknown function	Archaea bacterial proteins of unknown function	Archaea bacterial proteins of unknown function												fig|141974.3.peg.1677	fig|141974.4.peg.876	fig|141974.5.peg.1418
1114	0	0	0	1	1	1	0	Divergent AAA domain protein	Divergent AAA domain protein	DeoR-like helix-turn-helix domain protein												fig|141974.3.peg.1096	fig|141974.4.peg.2745	fig|141974.5.peg.1288
1113	0	0	0	1	1	1	0	Divergent AAA domain protein	Divergent AAA domain protein	Divergent AAA domain protein												fig|141974.3.peg.282	fig|141974.4.peg.2635	fig|141974.5.peg.2119
1112	0	0	0	1	1	1	0	Divergent AAA domain protein	Sugar-specific transcriptional regulator TrmB	Sugar-specific transcriptional regulator TrmB												fig|141974.3.peg.278	fig|141974.4.peg.1824	fig|141974.5.peg.529
1111	0	0	0	1	1	1	0	Small heat shock protein HSP16.5	Small heat shock protein HSP16.5	Small heat shock protein HSP16.5												fig|141974.3.peg.490	fig|141974.4.peg.107	fig|141974.5.peg.1449
1103	0	0	0	1	1	1	0	hypothetical protein	hypothetical protein	hypothetical protein												fig|141974.3.peg.1308	fig|141974.4.peg.2831	fig|141974.5.peg.1247
1098	0	0	0	1	1	1	0	50S ribosomal protein L40e	50S ribosomal protein L40e	50S ribosomal protein L40e												fig|141974.3.peg.733	fig|141974.4.peg.2486	fig|141974.5.peg.1145
1097	0	0	0	1	1	1	0	tRNA (guanine(10)-N2)-dimethyltransferase	tRNA (guanine(10)-N2)-dimethyltransferase	tRNA (guanine(10)-N2)-dimethyltransferase												fig|141974.3.peg.789	fig|141974.4.peg.2654	fig|141974.5.peg.2150
1091	0	0	0	1	1	1	0	Cyclic pyranopterin monophosphate synthase	Cyclic pyranopterin monophosphate synthase	Cyclic pyranopterin monophosphate synthase												fig|141974.3.peg.113	fig|141974.4.peg.69	fig|141974.5.peg.753
1079	0	0	0	1	1	1	0	Protease HtpX	Protease HtpX	Protease HtpX												fig|141974.3.peg.2068	fig|141974.4.peg.1761	fig|141974.5.peg.403
1052	0	0	0	1	1	1	0	Phosphate transporter family protein	Phosphate transporter family protein	Phosphate transporter family protein												fig|141974.3.peg.257	fig|141974.4.peg.3206	fig|141974.5.peg.1134
1045	0	0	0	1	1	1	0	Ribonuclease BN	Ribonuclease BN	Ribonuclease BN												fig|141974.3.peg.1479	fig|141974.4.peg.433	fig|141974.5.peg.1845
1044	0	0	0	1	1	1	0	Sodium/hydrogen exchanger family protein	Na(+)/H(+) antiporter 1	potassium/proton antiporter												fig|141974.5.peg.399	fig|141974.3.peg.1838	fig|141974.4.peg.1758
1040	0	0	0	1	1	1	0	Putative arsenical pump-driving ATPase	Putative arsenical pump-driving ATPase	Putative arsenical pump-driving ATPase												fig|141974.3.peg.1735	fig|141974.4.peg.1526	fig|141974.5.peg.654
1022	0	0	0	1	1	1	0	Heterodisulfide reductase subunit A-like protein	Heterodisulfide reductase subunit A-like protein	Heterodisulfide reductase subunit A-like protein												fig|141974.3.peg.1312	fig|141974.4.peg.2835	fig|141974.5.peg.1251
1020	0	0	0	1	1	1	0	Heterodisulfide reductase subunit A-like protein	Pyruvate synthase subunit PorD	Pyruvate synthase subunit PorD												fig|141974.3.peg.1075	fig|141974.4.peg.2088	fig|141974.5.peg.748
1019	0	0	0	1	1	1	0	F(420)H(2) dehydrogenase subunit I	F(420)H(2) dehydrogenase subunit I	F(420)H(2) dehydrogenase subunit I												fig|141974.3.peg.596	fig|141974.4.peg.3307	fig|141974.5.peg.608
1014	0	0	0	1	1	1	0	peptidase PmbA	peptidase PmbA	protease TldD												fig|141974.3.peg.557	fig|141974.4.peg.1437	fig|141974.5.peg.2260
1013	0	0	0	1	1	1	0	protease TldD	protease TldD	protease TldD												fig|141974.3.peg.468	fig|141974.4.peg.150	fig|141974.5.peg.2255
1002	0	0	0	1	1	1	0	hypothetical protein	hypothetical protein	hypothetical protein												fig|141974.3.peg.2050	fig|141974.4.peg.74	fig|141974.5.peg.296
1001	0	0	0	1	1	1	0	Digeranylgeranylglycerophospholipid reductase	Digeranylgeranylglycerophospholipid reductase	Digeranylgeranylglycerophospholipid reductase												fig|141974.3.peg.2413	fig|141974.4.peg.1969	fig|141974.5.peg.2052
369	0	0	0	2	2	2	0	cyclic 3',5'-adenosine monophosphate phosphodiesterase	cyclic 3',5'-adenosine monophosphate phosphodiesterase	cyclic 3',5'-adenosine monophosphate phosphodiesterase	cyclic 3',5'-adenosine monophosphate phosphodiesterase	cyclic 3',5'-adenosine monophosphate phosphodiesterase	cyclic 3',5'-adenosine monophosphate phosphodiesterase									fig|141974.3.peg.516	fig|141974.3.peg.2262	fig|141974.4.peg.103	fig|141974.4.peg.296	fig|141974.5.peg.1433	fig|141974.5.peg.1445
368	0	0	0	2	2	2	0	hypothetical protein	hypothetical protein	hypothetical protein	hypothetical protein	hypothetical protein	hypothetical protein									fig|141974.3.peg.1283	fig|141974.3.peg.1797	fig|141974.4.peg.3312	fig|141974.4.peg.3322	fig|141974.5.peg.613	fig|141974.5.peg.624
367	0	0	0	2	2	2	0	hypothetical protein	hypothetical protein	hypothetical protein	hypothetical protein	hypothetical protein	hypothetical protein									fig|141974.3.peg.1271	fig|141974.3.peg.1305	fig|141974.4.peg.1369	fig|141974.4.peg.2828	fig|141974.5.peg.1244	fig|141974.5.peg.1579
357	0	0	0	2	2	2	0	hypothetical protein	hypothetical protein	hypothetical protein	hypothetical protein	hypothetical protein	hypothetical protein									fig|141974.3.peg.2194	fig|141974.4.peg.3266	fig|141974.5.peg.443	fig|141974.3.peg.1088	fig|141974.4.peg.2789	fig|141974.5.peg.163
344	0	0	0	2	2	2	0	Hdr-like menaquinol oxidoreductase iron-sulfur subunit 1 precursor	Hdr-like menaquinol oxidoreductase iron-sulfur subunit 1 precursor	Hdr-like menaquinol oxidoreductase iron-sulfur subunit 1 precursor	Hdr-like menaquinol oxidoreductase iron-sulfur subunit 1 precursor	Hdr-like menaquinol oxidoreductase iron-sulfur subunit 1 precursor	Hdr-like menaquinol oxidoreductase iron-sulfur subunit 1 precursor									fig|141974.3.peg.1282	fig|141974.3.peg.1796	fig|141974.4.peg.3311	fig|141974.4.peg.3321	fig|141974.5.peg.612	fig|141974.5.peg.623
343	0	0	0	2	2	2	0	hypothetical protein	hypothetical protein	hypothetical protein	hypothetical protein	hypothetical protein	hypothetical protein									fig|141974.3.peg.764	fig|141974.3.peg.768	fig|141974.4.peg.86	fig|141974.4.peg.3276	fig|141974.5.peg.996	fig|141974.5.peg.1480
313	0	0	0	2	2	2	0	Formate dehydrogenase subunit alpha	Formate dehydrogenase subunit alpha	Formate dehydrogenase subunit alpha	Formate dehydrogenase subunit alpha	Formate dehydrogenase subunit alpha	Formate dehydrogenase subunit alpha									fig|141974.3.peg.1281	fig|141974.3.peg.1795	fig|141974.4.peg.3310	fig|141974.4.peg.3320	fig|141974.5.peg.611	fig|141974.5.peg.622
289	0	0	0	2	2	2	0	CoB--CoM heterodisulfide reductase subunit B	CoB--CoM heterodisulfide reductase subunit B	CoB--CoM heterodisulfide reductase subunit B	Heterodisulfide reductase subunit B-like protein	CoB--CoM heterodisulfide reductase subunit B	Heterodisulfide reductase subunit B-like protein									fig|141974.3.peg.1078	fig|141974.3.peg.1082	fig|141974.4.peg.66	fig|141974.4.peg.1777	fig|141974.5.peg.750	fig|141974.5.peg.1541
486	0	0	0	2	1	2	0	Formate dehydrogenase subunit alpha	Formate dehydrogenase subunit alpha	Formate dehydrogenase subunit alpha	Formate dehydrogenase subunit alpha	Formate dehydrogenase subunit alpha										fig|141974.3.peg.766	fig|141974.3.peg.770	fig|141974.4.peg.1774	fig|141974.5.peg.998	fig|141974.5.peg.1482
14	0	1	0	4	3	4	0	hypothetical protein	hypothetical protein	hypothetical protein	helix-turn-helix protein	hypothetical protein	hypothetical protein	hypothetical protein	hypothetical protein	helix-turn-helix protein	hypothetical protein	hypothetical protein	hypothetical protein			fig|141974.1.peg.773	fig|141974.3.peg.763	fig|141974.3.peg.1081	fig|141974.3.peg.1084	fig|141974.3.peg.1296	fig|141974.4.peg.68	fig|141974.4.peg.1775	fig|141974.4.peg.2447	fig|141974.5.peg.744	fig|141974.5.peg.752	fig|141974.5.peg.1483	fig|141974.5.peg.1539
341	0	1	0	2	1	2	0	CoB--CoM heterodisulfide reductase iron-sulfur subunit C	CoB--CoM heterodisulfide reductase iron-sulfur subunit C	CoB--CoM heterodisulfide reductase iron-sulfur subunit C	CoB--CoM heterodisulfide reductase iron-sulfur subunit C	CoB--CoM heterodisulfide reductase iron-sulfur subunit C	CoB--CoM heterodisulfide reductase iron-sulfur subunit C									fig|141974.1.peg.767	fig|141974.3.peg.1080	fig|141974.3.peg.1083	fig|141974.4.peg.67	fig|141974.5.peg.751	fig|141974.5.peg.1540
839	0	0	0	2	1	1	0	Chemotaxis response regulator protein-glutamate methylesterase	Regulator of RpoS	Chemotaxis response regulator protein-glutamate methylesterase	chemotaxis regulatory protein CheY											fig|141974.3.peg.946	fig|141974.3.peg.947	fig|141974.4.peg.495	fig|141974.5.peg.1790
835	0	0	0	2	1	1	0	hypothetical protein	hypothetical protein	hypothetical protein	hypothetical protein											fig|141974.3.peg.637	fig|141974.3.peg.1228	fig|141974.4.peg.1421	fig|141974.5.peg.264
822	0	0	0	2	1	1	0	hypothetical protein	hypothetical protein	hypothetical protein	hypothetical protein											fig|141974.3.peg.413	fig|141974.3.peg.1263	fig|141974.4.peg.1197	fig|141974.5.peg.56
805	0	0	0	2	1	1	0	hypothetical protein	hypothetical protein	hypothetical protein	hypothetical protein											fig|141974.3.peg.1867	fig|141974.3.peg.2023	fig|141974.4.peg.136	fig|141974.5.peg.1741
726	0	0	0	2	1	1	0	hypothetical protein	hypothetical protein	hypothetical protein	hypothetical protein											fig|141974.3.peg.370	fig|141974.3.peg.811	fig|141974.4.peg.251	fig|141974.5.peg.15
710	0	0	0	2	1	1	0	Coenzyme A disulfide reductase	Coenzyme A disulfide reductase	Coenzyme A disulfide reductase	Coenzyme A disulfide reductase											fig|141974.3.peg.89	fig|141974.3.peg.589	fig|141974.4.peg.2782	fig|141974.5.peg.170
604	0	0	0	2	1	1	0	hypothetical protein	Archaeal ATPase	hypothetical protein	Archaeal ATPase											fig|141974.3.peg.1248	fig|141974.3.peg.2199	fig|141974.4.peg.2588	fig|141974.5.peg.1572
558	0	0	0	2	1	1	0	hypothetical protein	hypothetical protein	hypothetical protein	hypothetical protein											fig|141974.3.peg.1184	fig|141974.3.peg.2403	fig|141974.4.peg.1529	fig|141974.5.peg.657
21	0	0	0	6	2	3	0	Regulator of RpoS	Chemotaxis response regulator protein-glutamate methylesterase	Regulator of RpoS	Regulator of RpoS	Regulator of RpoS	Chemotaxis response regulator protein-glutamate methylesterase	Chemotaxis response regulator protein-glutamate methylesterase	Chemotaxis response regulator protein-glutamate methylesterase	Regulator of RpoS	Sensor histidine kinase RcsC	Chemotaxis response regulator protein-glutamate methylesterase				fig|141974.3.peg.539	fig|141974.3.peg.1210	fig|141974.3.peg.1397	fig|141974.3.peg.1407	fig|141974.3.peg.1898	fig|141974.3.peg.2004	fig|141974.4.peg.1837	fig|141974.4.peg.3291	fig|141974.5.peg.355	fig|141974.5.peg.1641	fig|141974.5.peg.2132
222	0	0	0	4	1	2	0	flagellar accessory protein FlaH	hypothetical protein	flagellar accessory protein FlaH	hypothetical protein	hypothetical protein	hypothetical protein	hypothetical protein								fig|141974.3.peg.1211	fig|141974.3.peg.1398	fig|141974.3.peg.1897	fig|141974.3.peg.2005	fig|141974.4.peg.1838	fig|141974.5.peg.1642	fig|141974.5.peg.2133
453	1	0	0	2	1	1	0	Divergent AAA domain protein	Divergent AAA domain protein	Divergent AAA domain protein	Divergent AAA domain protein	Divergent AAA domain protein										fig|141974.0.peg.178	fig|141974.3.peg.1245	fig|141974.3.peg.2191	fig|141974.4.peg.2071	fig|141974.5.peg.1930
60	1	0	0	4	2	1	0	hypothetical protein	hypothetical protein	hypothetical protein	hypothetical protein	hypothetical protein	hypothetical protein	hypothetical protein	hypothetical protein							fig|141974.0.peg.112	fig|141974.3.peg.1949	fig|141974.3.peg.2184	fig|141974.3.peg.2301	fig|141974.4.peg.1240	fig|141974.4.peg.2266	fig|141974.5.peg.1648	fig|141974.3.peg.716
210	1	0	0	3	2	1	0	hypothetical protein	hypothetical protein	hypothetical protein	hypothetical protein	hypothetical protein	hypothetical protein	hypothetical protein								fig|141974.0.peg.2900	fig|141974.3.peg.5	fig|141974.3.peg.668	fig|141974.3.peg.2025	fig|141974.4.peg.2799	fig|141974.4.peg.3411	fig|141974.5.peg.2242
88	0	0	0	4	3	1	0	Acylphosphatase	Acylphosphatase	Acylphosphatase	Acylphosphatase	Acylphosphatase	Acylphosphatase	Acylphosphatase	Acylphosphatase							fig|141974.3.peg.708	fig|141974.3.peg.1799	fig|141974.3.peg.1873	fig|141974.4.peg.315	fig|141974.4.peg.1575	fig|141974.5.peg.2070	fig|141974.3.peg.600	fig|141974.4.peg.1476
549	0	0	0	2	2	1	0	hypothetical protein	hypothetical protein	hypothetical protein	hypothetical protein	hypothetical protein										fig|141974.3.peg.825	fig|141974.3.peg.826	fig|141974.4.peg.1271	fig|141974.4.peg.1272	fig|141974.5.peg.1319
525	0	0	0	2	2	1	0	Tetratricopeptide repeat protein	Tetratricopeptide repeat protein	NB-ARC domain protein	Tetratricopeptide repeat protein	NB-ARC domain protein										fig|141974.4.peg.220	fig|141974.4.peg.2983	fig|141974.5.peg.319	fig|141974.3.peg.935	fig|141974.3.peg.1119
392	0	0	0	2	2	1	0	Ferredoxin	Ferredoxin	Ferredoxin	Ferredoxin	Ferredoxin										fig|141974.3.peg.1269	fig|141974.3.peg.1294	fig|141974.4.peg.2449	fig|141974.4.peg.1367	fig|141974.5.peg.1580
752	0	1	0	2	0	1	0	S-adenosyl-L-methionine-binding protein	S-adenosyl-L-methionine-binding protein	S-adenosyl-L-methionine-binding protein	S-adenosyl-L-methionine-binding protein											fig|141974.1.peg.760	fig|141974.3.peg.522	fig|141974.3.peg.1670	fig|141974.5.peg.1594
1278	0	1	0	1	0	1	0	hypothetical protein	hypothetical protein	hypothetical protein												fig|141974.1.peg.137	fig|141974.3.peg.1510	fig|141974.5.peg.1893
1277	0	1	0	1	0	1	0	hypothetical protein	hypothetical protein	hypothetical protein												fig|141974.1.peg.136	fig|141974.3.peg.1509	fig|141974.5.peg.1894
1276	0	1	0	1	0	1	0	hypothetical protein	Nucleotidyltransferase domain protein	hypothetical protein												fig|141974.1.peg.1266	fig|141974.3.peg.1759	fig|141974.5.peg.817
768	0	1	0	1	2	0	0	putative thymidylate kinase	putative thymidylate kinase	putative thymidylate kinase	putative thymidylate kinase											fig|141974.1.peg.530	fig|141974.3.peg.2336	fig|141974.4.peg.229	fig|141974.4.peg.1918
1283	0	1	0	1	1	0	0	hypothetical protein	hypothetical protein	hypothetical protein												fig|141974.1.peg.506	fig|141974.3.peg.857	fig|141974.4.peg.2575
1264	0	1	0	1	1	0	0	hypothetical protein	hypothetical protein	hypothetical protein												fig|141974.1.peg.520	fig|141974.3.peg.196	fig|141974.4.peg.320
799	0	1	0	1	1	1	0	putative nucleotide-binding protein, containing PIN domain	putative nucleotide-binding protein, containing PIN domain	putative nucleotide-binding protein, containing PIN domain	putative nucleotide-binding protein, containing PIN domain											fig|141974.1.peg.667	fig|141974.3.peg.2195	fig|141974.4.peg.3265	fig|141974.5.peg.444
795	0	1	0	1	1	1	0	hypothetical protein	hypothetical protein	hypothetical protein	hypothetical protein											fig|141974.1.peg.248	fig|141974.3.peg.1751	fig|141974.4.peg.1322	fig|141974.5.peg.1235
653	0	1	0	1	1	1	0	NAD-dependent protein deacylase 2	NAD-dependent protein deacylase 2	NAD-dependent protein deacylase 2	Photosystem I assembly protein Ycf3											fig|141974.4.peg.2790	fig|141974.5.peg.162	fig|141974.3.peg.959	fig|141974.1.peg.148
607	0	1	0	1	1	1	0	hypothetical protein	hypothetical protein	hypothetical protein	hypothetical protein											fig|141974.3.peg.1868	fig|141974.4.peg.134	fig|141974.5.peg.1739	fig|141974.1.peg.1240
356	0	1	0	1	2	2	0	putative permease	putative permease	putative permease	putative permease	putative permease	putative permease									fig|141974.1.peg.519	fig|141974.3.peg.2013	fig|141974.4.peg.1637	fig|141974.4.peg.3441	fig|141974.5.peg.798	fig|141974.5.peg.2047
515	0	1	0	1	2	1	0	CoB--CoM heterodisulfide reductase iron-sulfur subunit A	CoB--CoM heterodisulfide reductase iron-sulfur subunit A	CoB--CoM heterodisulfide reductase iron-sulfur subunit A	CoB--CoM heterodisulfide reductase iron-sulfur subunit A	CoB--CoM heterodisulfide reductase iron-sulfur subunit A										fig|141974.1.peg.764	fig|141974.3.peg.1076	fig|141974.4.peg.65	fig|141974.4.peg.2087	fig|141974.5.peg.749
2284	0	1	0	0	1	0	0	hypothetical protein	hypothetical protein													fig|141974.1.peg.769	fig|141974.4.peg.1887
2282	0	1	0	0	1	0	0	hypothetical protein	hypothetical protein													fig|141974.1.peg.768	fig|141974.4.peg.1888
2024	0	1	0	0	1	0	0	Helix-turn-helix domain protein	Helix-turn-helix domain protein													fig|141974.1.peg.616	fig|141974.4.peg.851
867	0	1	0	0	1	1	0	Protein-L-isoaspartate O-methyltransferase	Protein-L-isoaspartate O-methyltransferase	Protein-L-isoaspartate O-methyltransferase												fig|141974.1.peg.512	fig|141974.4.peg.3445	fig|141974.5.peg.2043
1301	0	1	0	0	1	1	0	ATP dependent DNA ligase domain protein	hypothetical protein	hypothetical protein												fig|141974.1.peg.968	fig|141974.4.peg.1589	fig|141974.5.peg.1602
1300	0	1	0	0	1	1	0	Integrase core domain protein	Integrase core domain protein	Integrase core domain protein												fig|141974.1.peg.857	fig|141974.4.peg.1972	fig|141974.5.peg.2055
1296	0	1	0	0	1	1	0	hypothetical protein	hypothetical protein	hypothetical protein												fig|141974.1.peg.719	fig|141974.4.peg.1447	fig|141974.5.peg.2271
1292	0	1	0	0	1	1	0	hypothetical protein	hypothetical protein	hypothetical protein												fig|141974.1.peg.596	fig|141974.4.peg.3141	fig|141974.5.peg.587
1287	0	1	0	0	1	1	0	DGC domain protein	DGC domain protein	DGC domain protein												fig|141974.1.peg.513	fig|141974.4.peg.1642	fig|141974.5.peg.793
1282	0	1	0	0	1	1	0	hypothetical protein	hypothetical protein	hypothetical protein												fig|141974.1.peg.856	fig|141974.4.peg.1973	fig|141974.5.peg.2056
1280	0	1	0	0	1	1	0	hypothetical protein	hypothetical protein	hypothetical protein												fig|141974.1.peg.307	fig|141974.4.peg.387	fig|141974.5.peg.1223
1104	0	1	0	0	1	1	0	Sodium Bile acid symporter family protein	Sodium Bile acid symporter family protein	Sodium Bile acid symporter family protein												fig|141974.1.peg.517	fig|141974.4.peg.3439	fig|141974.5.peg.2049
1074	0	1	0	0	1	1	0	Cyclic pyranopterin monophosphate synthase	7-carboxy-7-deazaguanine synthase	7-carboxy-7-deazaguanine synthase												fig|141974.1.peg.1160	fig|141974.4.peg.55	fig|141974.5.peg.386
658	0	1	0	0	2	1	0	Chaperone protein DnaK	Chaperone protein DnaK	Chaperone protein DnaK	Chaperone protein DnaK											fig|141974.1.peg.132	fig|141974.4.peg.37	fig|141974.4.peg.2900	fig|141974.5.peg.5
587	0	1	0	0	2	1	0	hypothetical protein	hypothetical protein	hypothetical protein	hypothetical protein											fig|141974.1.peg.230	fig|141974.4.peg.35	fig|141974.4.peg.2395	fig|141974.5.peg.1794
529	0	1	0	0	2	2	0	Cytochrome C biogenesis protein transmembrane region	Cytochrome C biogenesis protein transmembrane region	Cytochrome C biogenesis protein transmembrane region	Cytochrome C biogenesis protein transmembrane region	Cytochrome C biogenesis protein transmembrane region										fig|141974.1.peg.518	fig|141974.4.peg.1638	fig|141974.4.peg.3442	fig|141974.5.peg.797	fig|141974.5.peg.2046
528	0	1	0	0	2	2	0	hypothetical protein	hypothetical protein	hypothetical protein	hypothetical protein	hypothetical protein										fig|141974.1.peg.515	fig|141974.4.peg.1640	fig|141974.4.peg.3443	fig|141974.5.peg.795	fig|141974.5.peg.2045
20	0	1	0	1	4	4	1	DNA-binding transcriptional repressor ArsR	DNA-binding transcriptional repressor ArsR	DNA-binding transcriptional repressor ArsR	DNA-binding transcriptional repressor ArsR	DNA-binding transcriptional repressor ArsR	DNA-binding transcriptional repressor ArsR	DNA-binding transcriptional repressor ArsR	DNA-binding transcriptional repressor ArsR	DNA-binding transcriptional repressor ArsR	DNA-binding transcriptional repressor ArsR	DNA-binding transcriptional repressor ArsR				fig|141974.1.peg.523	fig|141974.3.peg.674	fig|141974.4.peg.267	fig|141974.4.peg.1358	fig|141974.4.peg.1636	fig|141974.4.peg.3440	fig|141974.5.peg.208	fig|141974.5.peg.799	fig|141974.5.peg.1589	fig|141974.5.peg.2048	fig|913322.1.peg.337
237	0	1	0	0	2	2	1	putative Thioredoxin	putative Thioredoxin	putative Thioredoxin	putative Thioredoxin	putative Thioredoxin	putative Thioredoxin									fig|141974.4.peg.1641	fig|141974.5.peg.794	fig|141974.1.peg.514	fig|141974.4.peg.3444	fig|141974.5.peg.2044	fig|913322.1.peg.334
856	0	0	0	1	2	1	0	hypothetical protein	hypothetical protein	hypothetical protein	hypothetical protein											fig|141974.3.peg.354	fig|141974.4.peg.2413	fig|141974.4.peg.2555	fig|141974.5.peg.916
855	0	0	0	1	2	1	0	tRNA(fMet)-specific endonuclease VapC	tRNA(fMet)-specific endonuclease VapC	tRNA(fMet)-specific endonuclease VapC	tRNA(fMet)-specific endonuclease VapC											fig|141974.3.peg.605	fig|141974.4.peg.990	fig|141974.4.peg.2863	fig|141974.5.peg.241
849	0	0	0	1	2	1	0	hypothetical protein	hypothetical protein	hypothetical protein	hypothetical protein											fig|141974.3.peg.2123	fig|141974.4.peg.3098	fig|141974.4.peg.3437	fig|141974.5.peg.284
846	0	0	0	1	2	1	0	Baseplate J-like protein	Baseplate J-like protein	Baseplate J-like protein	Baseplate J-like protein											fig|141974.3.peg.1958	fig|141974.4.peg.973	fig|141974.4.peg.3055	fig|141974.5.peg.661
845	0	0	0	1	2	1	0	putative adenylyltransferase	putative adenylyltransferase	molybdopterin biosynthesis protein MoeB	putative adenylyltransferase											fig|141974.3.peg.1865	fig|141974.4.peg.585	fig|141974.4.peg.1567	fig|141974.5.peg.2078
844	0	0	0	1	2	1	0	Chaperone protein TorD	Nitrate reductase delta subunit	Chaperone protein TorD	Chaperone protein TorD											fig|141974.3.peg.1790	fig|141974.4.peg.3189	fig|141974.4.peg.3315	fig|141974.5.peg.616
843	0	0	0	1	2	1	0	hypothetical protein	hypothetical protein	hypothetical protein	hypothetical protein											fig|141974.3.peg.1696	fig|141974.4.peg.861	fig|141974.4.peg.2236	fig|141974.5.peg.786
831	0	0	0	1	2	1	0	hypothetical protein	hypothetical protein	hypothetical protein	hypothetical protein											fig|141974.3.peg.1297	fig|141974.4.peg.125	fig|141974.4.peg.2446	fig|141974.5.peg.467
815	0	0	0	1	2	1	0	Plasmid stabilization system protein	Plasmid stabilization system protein	Plasmid stabilization system protein	Plasmid stabilization system protein											fig|141974.4.peg.628	fig|141974.3.peg.2026	fig|141974.4.peg.3412	fig|141974.5.peg.2243
774	0	0	0	1	2	1	0	Hdr-like menaquinol oxidoreductase iron-sulfur subunit 1 precursor	CoB--CoM heterodisulfide reductase iron-sulfur subunit A	Hdr-like menaquinol oxidoreductase iron-sulfur subunit 1 precursor	Hdr-like menaquinol oxidoreductase iron-sulfur subunit 1 precursor											fig|141974.3.peg.1791	fig|141974.4.peg.3186	fig|141974.4.peg.3316	fig|141974.5.peg.617
773	0	0	0	1	2	1	0	CoB--CoM heterodisulfide reductase iron-sulfur subunit A	CoB--CoM heterodisulfide reductase iron-sulfur subunit A	CoB--CoM heterodisulfide reductase iron-sulfur subunit A	CoB--CoM heterodisulfide reductase iron-sulfur subunit A											fig|141974.3.peg.588	fig|141974.4.peg.1455	fig|141974.4.peg.3407	fig|141974.5.peg.1436
765	0	0	0	1	2	1	0	3-phosphoshikimate 1-carboxyvinyltransferase	3-phosphoshikimate 1-carboxyvinyltransferase	3-phosphoshikimate 1-carboxyvinyltransferase	3-phosphoshikimate 1-carboxyvinyltransferase											fig|141974.3.peg.90	fig|141974.4.peg.871	fig|141974.4.peg.2607	fig|141974.5.peg.1684
717	0	0	0	1	2	1	0	50S ribosomal protein L34e	50S ribosomal protein L34e	50S ribosomal protein L34e	50S ribosomal protein L34e											fig|141974.3.peg.914	fig|141974.4.peg.541	fig|141974.4.peg.1186	fig|141974.5.peg.116
690	0	0	0	1	2	1	0	Coenzyme F420:L-glutamate ligase	Coenzyme F420:L-glutamate ligase	Coenzyme F420:L-glutamate ligase	Coenzyme F420:L-glutamate ligase											fig|141974.3.peg.357	fig|141974.4.peg.548	fig|141974.4.peg.2416	fig|141974.5.peg.526
667	0	0	0	1	2	1	0	N-acetyl-gamma-glutamyl-phosphate reductase	N-acetyl-gamma-glutamyl-phosphate reductase	N-acetyl-gamma-glutamyl-phosphate reductase	N-acetyl-gamma-glutamyl-phosphate reductase											fig|141974.3.peg.2097	fig|141974.4.peg.1809	fig|141974.4.peg.1897	fig|141974.5.peg.485
648	0	0	0	1	2	1	0	Chaperone protein DnaJ	Chaperone protein DnaJ	Chaperone protein DnaJ	hypothetical protein											fig|141974.3.peg.1542	fig|141974.4.peg.2596	fig|141974.5.peg.449	fig|141974.4.peg.3260
612	0	0	0	1	2	1	0	Putative competence-damage inducible protein	Putative competence-damage inducible protein	Putative competence-damage inducible protein	Putative competence-damage inducible protein											fig|141974.3.peg.364	fig|141974.4.peg.266	fig|141974.4.peg.2419	fig|141974.5.peg.209
575	0	0	0	1	2	1	0	hypothetical protein	hypothetical protein	hypothetical protein	hypothetical protein											fig|141974.3.peg.134	fig|141974.4.peg.920	fig|141974.4.peg.2621	fig|141974.5.peg.1509
550	0	0	0	1	2	1	0	Ubiquinone/menaquinone biosynthesis C-methyltransferase UbiE	Ubiquinone/menaquinone biosynthesis C-methyltransferase UbiE	Ubiquinone/menaquinone biosynthesis C-methyltransferase UbiE	Ubiquinone/menaquinone biosynthesis C-methyltransferase UbiE											fig|141974.3.peg.1548	fig|141974.4.peg.2602	fig|141974.4.peg.3268	fig|141974.5.peg.441
227	0	0	0	1	4	2	0	hypothetical protein	hypothetical protein	hypothetical protein	hypothetical protein	hypothetical protein	hypothetical protein	hypothetical protein								fig|141974.3.peg.1569	fig|141974.4.peg.895	fig|141974.4.peg.1258	fig|141974.4.peg.1606	fig|141974.5.peg.947	fig|141974.4.peg.1259	fig|141974.5.peg.342
340	0	0	0	1	3	2	0	F420-non-reducing hydrogenase vhc iron-sulfur subunit D	F420-non-reducing hydrogenase vhc iron-sulfur subunit D	F420-non-reducing hydrogenase vhc iron-sulfur subunit D	F420-non-reducing hydrogenase vhc iron-sulfur subunit D	F420-non-reducing hydrogenase vhc iron-sulfur subunit D	F420-non-reducing hydrogenase iron-sulfur subunit D									fig|141974.3.peg.590	fig|141974.4.peg.1211	fig|141974.4.peg.1454	fig|141974.4.peg.3402	fig|141974.5.peg.1435	fig|141974.5.peg.2136
31	0	0	0	1	5	4	0	Calcium binding protein	Calcium binding protein	Calcium binding protein	Calcium binding protein	Calcium binding protein	Calcium binding protein	Calcium binding protein	Calcium binding protein	Calcium binding protein	Calcium binding protein					fig|141974.3.peg.2270	fig|141974.4.peg.350	fig|141974.4.peg.1063	fig|141974.4.peg.1065	fig|141974.4.peg.1067	fig|141974.4.peg.3349	fig|141974.5.peg.1835	fig|141974.5.peg.1869	fig|141974.5.peg.1871	fig|141974.5.peg.1873
107	0	0	0	1	4	3	0	hypothetical protein	PIN domain protein	hypothetical protein	hypothetical protein	hypothetical protein	hypothetical protein	hypothetical protein	PIN domain protein							fig|141974.3.peg.1847	fig|141974.4.peg.870	fig|141974.4.peg.1833	fig|141974.4.peg.2490	fig|141974.4.peg.2992	fig|141974.5.peg.199	fig|141974.5.peg.1608	fig|141974.5.peg.1683
111	0	0	0	1	3	4	0	hypothetical protein	hypothetical protein	hypothetical protein	hypothetical protein	hypothetical protein	hypothetical protein	hypothetical protein	hypothetical protein							fig|141974.3.peg.181	fig|141974.4.peg.866	fig|141974.4.peg.867	fig|141974.4.peg.2295	fig|141974.5.peg.1380	fig|141974.5.peg.1679	fig|141974.5.peg.1680	fig|141974.5.peg.1886
226	0	0	0	1	3	3	0	hypothetical protein	hypothetical protein	hypothetical protein	hypothetical protein	hypothetical protein	hypothetical protein	hypothetical protein								fig|141974.3.peg.780	fig|141974.4.peg.58	fig|141974.4.peg.188	fig|141974.5.peg.388	fig|141974.5.peg.1060	fig|141974.4.peg.466	fig|141974.5.peg.2095
51	0	0	0	2	3	4	0	Chromosomal protein MC1a	Chromosomal protein MC1c	Chromosomal protein MC1c	Chromosomal protein MC1c	Chromosomal protein MC1c	Chromosomal protein MC1c	Chromosomal protein MC1c	Chromosomal protein MC1c	Chromosomal protein MC1c						fig|141974.3.peg.201	fig|141974.3.peg.1264	fig|141974.4.peg.945	fig|141974.4.peg.1361	fig|141974.4.peg.1572	fig|141974.5.peg.720	fig|141974.5.peg.1108	fig|141974.5.peg.1586	fig|141974.5.peg.2073
548	0	0	0	1	2	2	0	Transposase, Mutator family	Transposase, Mutator family	Transposase, Mutator family	hypothetical protein	hypothetical protein										fig|141974.3.peg.510	fig|141974.4.peg.1071	fig|141974.5.peg.1877	fig|141974.4.peg.138	fig|141974.5.peg.1743
547	0	0	0	1	2	2	0	hypothetical protein	hypothetical protein	hypothetical protein	hypothetical protein	hypothetical protein										fig|141974.3.peg.2447	fig|141974.4.peg.274	fig|141974.4.peg.3219	fig|141974.5.peg.692	fig|141974.5.peg.2223
530	0	0	0	1	2	2	0	Sulfite exporter TauE/SafE	Sulfite exporter TauE/SafE	Sulfite exporter TauE/SafE	Sulfite exporter TauE/SafE	Sulfite exporter TauE/SafE										fig|141974.3.peg.162	fig|141974.4.peg.595	fig|141974.4.peg.599	fig|141974.5.peg.1003	fig|141974.5.peg.1006
492	0	0	0	1	2	2	0	putative tyrosine recombinase XerC-like protein	putative tyrosine recombinase XerC-like protein	putative tyrosine recombinase XerC-like protein	putative tyrosine recombinase XerC-like protein	putative tyrosine recombinase XerC-like protein										fig|141974.3.peg.1961	fig|141974.4.peg.2239	fig|141974.4.peg.2902	fig|141974.5.peg.3	fig|141974.5.peg.789
483	0	0	0	1	2	2	0	FeoA domain protein	FeoA domain protein	FeoA domain protein	FeoA domain protein	FeoA domain protein										fig|141974.3.peg.1922	fig|141974.4.peg.2593	fig|141974.4.peg.3256	fig|141974.5.peg.453	fig|141974.5.peg.1760
473	0	0	0	1	2	2	0	Coenzyme A disulfide reductase	Coenzyme A disulfide reductase	Coenzyme A disulfide reductase	Coenzyme A disulfide reductase	Coenzyme A disulfide reductase										fig|141974.3.peg.1794	fig|141974.4.peg.3183	fig|141974.4.peg.3319	fig|141974.5.peg.620	fig|141974.5.peg.621
52	0	0	1	2	3	2	1	Zinc transporter ZupT	Zinc transporter ZupT	Zinc transporter ZupT	Zinc transporter ZupT	Zinc transporter ZupT	Zinc transporter ZupT	Zinc transporter ZupT	zinc transporter ZupT	Zinc transporter ZupT						fig|141974.2.peg.671	fig|141974.3.peg.1044	fig|141974.3.peg.1272	fig|141974.4.peg.1372	fig|141974.4.peg.1908	fig|141974.5.peg.1576	fig|141974.5.peg.1611	fig|913322.1.peg.355	fig|141974.4.peg.3106
362	0	0	1	1	2	1	1	hypothetical protein	hypothetical protein	hypothetical protein	hypothetical protein	hypothetical protein	hypothetical protein									fig|141974.2.peg.892	fig|141974.3.peg.1755	fig|141974.4.peg.170	fig|141974.4.peg.1386	fig|141974.5.peg.1902	fig|913322.1.peg.701
288	0	0	1	1	2	1	1	Small heat shock protein HSP16.5	Small heat shock protein HSP16.5	Small heat shock protein HSP16.5	Small heat shock protein HSP16.5	Small heat shock protein HSP16.5	Small heat shock protein HSP16.5									fig|141974.2.peg.132	fig|141974.3.peg.833	fig|141974.4.peg.1499	fig|141974.4.peg.2028	fig|141974.5.peg.1807	fig|913322.1.peg.941
266	0	0	1	1	2	1	1	Archaeal Lon protease	Archaeal Lon protease	Archaeal Lon protease	Archaeal Lon protease	Archaeal Lon protease	Archaeal Lon protease									fig|141974.2.peg.432	fig|141974.3.peg.194	fig|141974.4.peg.322	fig|141974.4.peg.2307	fig|141974.5.peg.673	fig|913322.1.peg.70
253	0	0	1	1	2	1	1	Peptide chain release factor subunit 1	Peptide chain release factor subunit 1	Peptide chain release factor subunit 1	Peptide chain release factor subunit 1	Peptide chain release factor subunit 1	Peptide chain release factor subunit 1									fig|141974.2.peg.844	fig|141974.4.peg.3209	fig|141974.5.peg.682	fig|141974.3.peg.1420	fig|141974.4.peg.812	fig|913322.1.peg.1247
233	0	0	1	1	2	1	1	DNA polymerase II small subunit	DNA polymerase II small subunit	DNA polymerase II small subunit	DNA polymerase II small subunit	DNA polymerase II small subunit	DNA polymerase II small subunit									fig|141974.2.peg.416	fig|141974.3.peg.2128	fig|141974.4.peg.1238	fig|141974.4.peg.3102	fig|141974.5.peg.1646	fig|913322.1.peg.588
143	1	0	0	1	3	1	1	hypothetical protein	UDP-N-acetylglucosamine 2-epimerase	hypothetical protein	UDP-N-acetylglucosamine 2-epimerase	hypothetical protein	UDP-N-acetylglucosamine 2-epimerase	UDP-N-acetylglucosamine 2-epimerase								fig|141974.0.peg.1221	fig|141974.3.peg.1353	fig|141974.4.peg.655	fig|141974.4.peg.877	fig|141974.4.peg.1379	fig|141974.5.peg.1419	fig|913322.1.peg.1317
300	1	0	0	1	2	1	1	Quinolinate synthase A	Quinolinate synthase A	Quinolinate synthase A	Quinolinate synthase A	Quinolinate synthase A	Quinolinate synthase A									fig|141974.0.peg.2026	fig|141974.3.peg.1383	fig|141974.4.peg.1903	fig|141974.4.peg.1941	fig|141974.5.peg.730	fig|913322.1.peg.958
30	0	0	0	2	4	3	1	Dinitrogenase iron-molybdenum cofactor	Dinitrogenase iron-molybdenum cofactor	Dinitrogenase iron-molybdenum cofactor	Dinitrogenase iron-molybdenum cofactor	Dinitrogenase iron-molybdenum cofactor	Dinitrogenase iron-molybdenum cofactor	Dinitrogenase iron-molybdenum cofactor	Dinitrogenase iron-molybdenum cofactor	Dinitrogenase iron-molybdenum cofactor	Dinitrogenase iron-molybdenum cofactor					fig|141974.3.peg.1274	fig|141974.3.peg.1549	fig|141974.4.peg.1776	fig|141974.4.peg.2081	fig|141974.4.peg.2603	fig|141974.4.peg.3274	fig|141974.5.peg.420	fig|141974.5.peg.435	fig|141974.5.peg.1542	fig|913322.1.peg.357
366	0	0	0	1	3	1	1	hypothetical protein	hypothetical protein	hypothetical protein	hypothetical protein	hypothetical protein	hypothetical protein									fig|141974.3.peg.1249	fig|141974.4.peg.117	fig|141974.4.peg.2082	fig|141974.4.peg.2586	fig|141974.5.peg.459	fig|913322.1.peg.354
516	0	0	0	1	2	1	1	Ketoisovalerate oxidoreductase subunit VorD	Heterodisulfide reductase subunit A-like protein	Heterodisulfide reductase subunit A-like protein	Heterodisulfide reductase subunit A-like protein	Coenzyme F420 hydrogenase subunit gamma										fig|141974.3.peg.1252	fig|141974.4.peg.121	fig|141974.4.peg.2084	fig|141974.5.peg.463	fig|913322.1.peg.351
353	0	0	2	1	2	1	0	hypothetical protein	hypothetical protein	hypothetical protein	hypothetical protein	hypothetical protein	hypothetical protein									fig|141974.2.peg.504	fig|141974.4.peg.3120	fig|141974.5.peg.105	fig|141974.2.peg.749	fig|141974.3.peg.1360	fig|141974.4.peg.1333
351	0	0	2	1	2	1	0	Acetyl-coenzyme A synthetase	Acetyl-coenzyme A synthetase	Acetyl-coenzyme A synthetase	Acetyl-coenzyme A synthetase	Acetyl-coenzyme A synthetase	Acetyl-coenzyme A synthetase									fig|141974.2.peg.65	fig|141974.2.peg.994	fig|141974.3.peg.10	fig|141974.4.peg.3003	fig|141974.4.peg.3105	fig|141974.5.peg.1635
214	0	0	1	1	3	2	0	Large-conductance mechanosensitive channel MscMJLR	Small-conductance mechanosensitive channel MscMJ	Small-conductance mechanosensitive channel MscMJ	Small-conductance mechanosensitive channel MscMJ	Small-conductance mechanosensitive channel MscMJ	Small-conductance mechanosensitive channel MscMJ	Small-conductance mechanosensitive channel MscMJ								fig|141974.2.peg.790	fig|141974.3.peg.2427	fig|141974.4.peg.1922	fig|141974.4.peg.3023	fig|141974.4.peg.3025	fig|141974.5.peg.180	fig|141974.5.peg.181
542	0	0	1	1	2	1	0	hydrogenase 2 maturation endopeptidase	hydrogenase 2 maturation endopeptidase	hydrogenase 2 maturation endopeptidase	hydrogenase 2 maturation endopeptidase	hydrogenase 2 maturation endopeptidase										fig|141974.2.peg.548	fig|141974.3.peg.858	fig|141974.4.peg.96	fig|141974.4.peg.2576	fig|141974.5.peg.986
535	0	0	1	1	2	1	0	Nucleotidyltransferase domain protein	Nucleotidyltransferase domain protein	Nucleotidyltransferase domain protein	Nucleotidyltransferase domain protein	Nucleotidyltransferase domain protein										fig|141974.4.peg.2807	fig|141974.2.peg.852	fig|141974.3.peg.1681	fig|141974.4.peg.1834	fig|141974.5.peg.198
532	0	0	1	1	2	1	0	molybdopterin guanine dinucleotide biosynthesis protein MoaE	molybdopterin guanine dinucleotide biosynthesis protein MoaE	molybdopterin guanine dinucleotide biosynthesis protein MoaE	MoaE protein	molybdopterin guanine dinucleotide biosynthesis protein MoaE										fig|141974.2.peg.100	fig|141974.3.peg.760	fig|141974.4.peg.253	fig|141974.4.peg.255	fig|141974.5.peg.1362
526	0	0	1	1	2	1	0	UvrABC system protein B	UvrABC system protein B	UvrABC system protein B	UvrABC system protein B	UvrABC system protein B										fig|141974.2.peg.917	fig|141974.4.peg.2966	fig|141974.3.peg.2261	fig|141974.4.peg.3215	fig|141974.5.peg.689
458	0	0	1	1	2	1	0	hypothetical protein	hypothetical protein	hypothetical protein	hypothetical protein	hypothetical protein										fig|141974.2.peg.1168	fig|141974.3.peg.1579	fig|141974.4.peg.1064	fig|141974.4.peg.3350	fig|141974.5.peg.1870
438	0	0	1	1	2	1	0	hypothetical protein	hypothetical protein	hypothetical protein	hypothetical protein	hypothetical protein										fig|141974.2.peg.116	fig|141974.3.peg.449	fig|141974.4.peg.169	fig|141974.4.peg.624	fig|141974.5.peg.1903
431	0	0	1	1	2	1	0	putative bifunctional tRNA threonylcarbamoyladenosine biosynthesis protein	putative bifunctional tRNA threonylcarbamoyladenosine biosynthesis protein	putative bifunctional tRNA threonylcarbamoyladenosine biosynthesis protein	putative bifunctional tRNA threonylcarbamoyladenosine biosynthesis protein	putative bifunctional tRNA threonylcarbamoyladenosine biosynthesis protein										fig|141974.2.peg.370	fig|141974.3.peg.2444	fig|141974.4.peg.545	fig|141974.4.peg.609	fig|141974.5.peg.1557
422	0	0	1	1	2	1	0	Bifunctional thiamine biosynthesis protein ThiDN	Bifunctional thiamine biosynthesis protein ThiDN	Bifunctional thiamine biosynthesis protein ThiDN	Bifunctional thiamine biosynthesis protein ThiDN	Bifunctional thiamine biosynthesis protein ThiDN										fig|141974.2.peg.793	fig|141974.3.peg.1942	fig|141974.4.peg.172	fig|141974.4.peg.2657	fig|141974.5.peg.1900
405	0	0	1	1	2	1	0	Phenylalanine--tRNA ligase beta subunit	Phenylalanine--tRNA ligase beta subunit	Phenylalanine--tRNA ligase beta subunit	Phenylalanine--tRNA ligase beta subunit	Phenylalanine--tRNA ligase beta subunit										fig|141974.2.peg.417	fig|141974.3.peg.1458	fig|141974.4.peg.2273	fig|141974.4.peg.2274	fig|141974.5.peg.1232
386	0	0	1	1	2	1	0	Trehalose/maltose import ATP-binding protein MalK	Molybdate/tungstate import ATP-binding protein WtpC	Trehalose/maltose import ATP-binding protein MalK	Trehalose/maltose import ATP-binding protein MalK	Trehalose/maltose import ATP-binding protein MalK										fig|141974.2.peg.1402	fig|141974.3.peg.998	fig|141974.4.peg.1604	fig|141974.4.peg.2373	fig|141974.5.peg.1488
384	0	0	1	1	2	1	0	V-type ATP synthase subunit E	V-type ATP synthase subunit E	V-type ATP synthase subunit E	V-type ATP synthase subunit E	V-type ATP synthase subunit E										fig|141974.2.peg.1094	fig|141974.3.peg.1912	fig|141974.4.peg.1280	fig|141974.4.peg.2822	fig|141974.5.peg.364
361	0	0	1	0	3	1	1	RNA chaperone/anti-terminator	cold shock protein CspE	cold shock protein CspG	cold shock-like protein CspC	RNA chaperone/anti-terminator	cold shock protein CspE									fig|141974.2.peg.786	fig|141974.4.peg.2820	fig|141974.4.peg.3414	fig|141974.4.peg.3415	fig|141974.5.peg.366	fig|913322.1.peg.1409
533	0	0	1	0	2	1	1	AAA-like domain protein	AAA-like domain protein	AAA-like domain protein	AAA-like domain protein	AAA-like domain protein										fig|141974.2.peg.1101	fig|141974.4.peg.50	fig|141974.4.peg.51	fig|141974.5.peg.382	fig|913322.1.peg.288
260	0	0	1	0	3	2	0	Ferredoxin	Ferredoxin	Ferredoxin	Ferredoxin	Ferredoxin	Ferredoxin									fig|141974.2.peg.1297	fig|141974.4.peg.1371	fig|141974.4.peg.2004	fig|141974.5.peg.1577	fig|141974.4.peg.1185	fig|141974.5.peg.115
804	0	0	1	0	2	1	0	Multidrug resistance protein MdtG	Multidrug resistance protein MdtH	multidrug resistance protein D	multidrug resistance protein D											fig|141974.2.peg.247	fig|141974.4.peg.1543	fig|141974.4.peg.3254	fig|141974.5.peg.455
747	0	0	1	0	2	1	0	Argininosuccinate synthase	Argininosuccinate synthase	Argininosuccinate synthase	Argininosuccinate synthase											fig|141974.2.peg.168	fig|141974.4.peg.34	fig|141974.4.peg.2306	fig|141974.5.peg.1914
673	0	0	1	0	2	1	0	Protein archease	Protein archease	Protein archease	Protein archease											fig|141974.2.peg.274	fig|141974.4.peg.244	fig|141974.4.peg.1616	fig|141974.5.peg.414
603	0	0	1	0	2	1	0	Archaeal ATPase	Archaeal ATPase	Archaeal ATPase	Archaeal ATPase											fig|141974.2.peg.551	fig|141974.4.peg.2674	fig|141974.4.peg.2748	fig|141974.5.peg.1291
586	0	0	1	0	2	1	0	Lysine--tRNA ligase	Lysine--tRNA ligase	Lysine--tRNA ligase	Lysine--tRNA ligase											fig|141974.2.peg.682	fig|141974.4.peg.1573	fig|141974.4.peg.2861	fig|141974.5.peg.2072

## Sheet: Core_WOR_Bin
Bins	MSI_SM1	CG_SM1	IMC4_SM1	WOR_SM1_SCG	WOR_SM1_79	WOR_SM1_86-2	pMC2A384	Annotations
790	0	0	0	0	1	3	0	hypothetical protein	hypothetical protein	hypothetical protein	hypothetical protein
358	0	0	0	0	2	4	0	hypothetical protein	hypothetical protein	hypothetical protein	hypothetical protein	hypothetical protein	hypothetical protein
1431	0	0	0	0	1	2	0	hypothetical protein	hypothetical protein	hypothetical protein
1426	0	0	0	0	1	2	0	hypothetical protein	hypothetical protein	hypothetical protein
1425	0	0	0	0	1	2	0	Putative transposase	Replication initiator protein	Putative transposase
1384	0	0	0	0	1	2	0	hypothetical protein	hypothetical protein	hypothetical protein
1348	0	0	0	0	1	2	0	VapC ribonuclease	VapC ribonuclease	VapC ribonuclease
1341	0	0	0	0	1	2	0	hypothetical protein	hypothetical protein	hypothetical protein
321	1	0	0	1	1	3	0	anaerobic ribonucleoside triphosphate reductase	anaerobic ribonucleoside triphosphate reductase	anaerobic ribonucleoside triphosphate reductase	anaerobic ribonucleoside triphosphate reductase	anaerobic ribonucleoside triphosphate reductase	anaerobic ribonucleoside triphosphate reductase
857	0	0	0	1	1	2	0	hypothetical protein	hypothetical protein	hypothetical protein	hypothetical protein
848	0	0	0	1	1	2	0	Sugar-specific transcriptional regulator TrmB	hypothetical protein	hypothetical protein	Sugar-specific transcriptional regulator TrmB
842	0	0	0	1	1	2	0	Glycine cleavage system H protein	Glycine cleavage system H protein	Glycine cleavage system H protein	Glycine cleavage system H protein
800	0	0	0	1	1	2	0	tRNA(fMet)-specific endonuclease VapC	putative nucleotide-binding protein, containing PIN domain	hypothetical protein	putative nucleotide-binding protein, containing PIN domain
796	0	0	0	1	1	2	0	hypothetical protein	hypothetical protein	hypothetical protein	hypothetical protein
788	0	0	0	1	1	2	0	DNA-binding transcriptional regulator ModE	DNA-binding transcriptional regulator ModE	DNA-binding transcriptional regulator ModE	DNA-binding transcriptional regulator ModE
778	0	0	0	1	1	2	0	Molybdate/tungstate transport system permease protein WtpB	Molybdate/tungstate transport system permease protein WtpB	Molybdate/tungstate transport system permease protein WtpB	Molybdate/tungstate transport system permease protein WtpB
750	0	0	0	1	1	2	0	hypothetical protein	hypothetical protein	hypothetical protein	hypothetical protein
701	0	0	0	1	1	2	0	hypothetical protein	hypothetical protein	hypothetical protein	hypothetical protein
591	0	0	0	1	1	2	0	hypothetical protein	hypothetical protein	hypothetical protein	hypothetical protein
687	0	0	1	0	1	2	0	hypothetical protein	Divergent AAA domain protein	Divergent AAA domain protein	Divergent AAA domain protein
593	0	0	1	0	1	2	0	Archaeal ATPase	Archaeal ATPase	Archaeal ATPase	Archaeal ATPase
471	0	0	1	1	1	2	0	5-formaminoimidazole-4-carboxamide-1-(beta)-D- ribofuranosyl 5'-monophosphate synthetase	5-formaminoimidazole-4-carboxamide-1-(beta)-D- ribofuranosyl 5'-monophosphate synthetase	5-formaminoimidazole-4-carboxamide-1-(beta)-D- ribofuranosyl 5'-monophosphate synthetase	5-formaminoimidazole-4-carboxamide-1-(beta)-D- ribofuranosyl 5'-monophosphate synthetase	5-formaminoimidazole-4-carboxamide-1-(beta)-D- ribofuranosyl 5'-monophosphate synthetase
416	0	0	1	1	1	2	0	Tungsten-containing formylmethanofuran dehydrogenase 2 subunit G	Tungsten-containing formylmethanofuran dehydrogenase 2 subunit G	Tungsten-containing formylmethanofuran dehydrogenase 2 subunit G	Tungsten-containing formylmethanofuran dehydrogenase 2 subunit G	Tungsten-containing formylmethanofuran dehydrogenase 2 subunit G
28	0	0	1	1	3	5	0	hypothetical protein	hypothetical protein	hypothetical protein	hypothetical protein	hypothetical protein	hypothetical protein	hypothetical protein	hypothetical protein	hypothetical protein	hypothetical protein
184	0	0	1	1	2	3	0	hypothetical protein	hypothetical protein	hypothetical protein	hypothetical protein	hypothetical protein	hypothetical protein	hypothetical protein
2962	0	0	0	0	1	1	0	Magnesium transport protein CorA	Magnesium transport protein CorA
2961	0	0	0	0	1	1	0	hypothetical protein	hypothetical protein
2960	0	0	0	0	1	1	0	hypothetical protein	hypothetical protein
2959	0	0	0	0	1	1	0	hypothetical protein	hypothetical protein
2958	0	0	0	0	1	1	0	hypothetical protein	hypothetical protein
2957	0	0	0	0	1	1	0	hypothetical protein	hypothetical protein
2956	0	0	0	0	1	1	0	hypothetical protein	hypothetical protein
2955	0	0	0	0	1	1	0	hypothetical protein	hypothetical protein
2954	0	0	0	0	1	1	0	hypothetical protein	hypothetical protein
2953	0	0	0	0	1	1	0	hypothetical protein	hypothetical protein
2952	0	0	0	0	1	1	0	hypothetical protein	hypothetical protein
2951	0	0	0	0	1	1	0	hypothetical protein	hypothetical protein
2950	0	0	0	0	1	1	0	hypothetical protein	hypothetical protein
2949	0	0	0	0	1	1	0	hypothetical protein	hypothetical protein
2948	0	0	0	0	1	1	0	hypothetical protein	hypothetical protein
2947	0	0	0	0	1	1	0	hypothetical protein	hypothetical protein
2946	0	0	0	0	1	1	0	hypothetical protein	hypothetical protein
2945	0	0	0	0	1	1	0	hypothetical protein	hypothetical protein
2944	0	0	0	0	1	1	0	hypothetical protein	hypothetical protein
2943	0	0	0	0	1	1	0	signal transduction histidine-protein kinase BaeS	hypothetical protein
2942	0	0	0	0	1	1	0	hypothetical protein	hypothetical protein
2941	0	0	0	0	1	1	0	hypothetical protein	hypothetical protein
2940	0	0	0	0	1	1	0	hypothetical protein	hypothetical protein
2939	0	0	0	0	1	1	0	hypothetical protein	hypothetical protein
2938	0	0	0	0	1	1	0	hypothetical protein	hypothetical protein
2937	0	0	0	0	1	1	0	hypothetical protein	hypothetical protein
2936	0	0	0	0	1	1	0	hypothetical protein	hypothetical protein
2935	0	0	0	0	1	1	0	hypothetical protein	hypothetical protein
2934	0	0	0	0	1	1	0	Hydroxyneurosporene synthase (CrtC)	Hydroxyneurosporene synthase (CrtC)
2933	0	0	0	0	1	1	0	hypothetical protein	hypothetical protein
2932	0	0	0	0	1	1	0	hypothetical protein	hypothetical protein
2931	0	0	0	0	1	1	0	hypothetical protein	hypothetical protein
2930	0	0	0	0	1	1	0	hypothetical protein	hypothetical protein
2929	0	0	0	0	1	1	0	hypothetical protein	hypothetical protein
2928	0	0	0	0	1	1	0	hypothetical protein	hypothetical protein
2927	0	0	0	0	1	1	0	Chromosome partition protein Smc	Chromosome partition protein Smc
2926	0	0	0	0	1	1	0	hypothetical protein	hypothetical protein
2925	0	0	0	0	1	1	0	hypothetical protein	hypothetical protein
2924	0	0	0	0	1	1	0	hypothetical protein	hypothetical protein
2923	0	0	0	0	1	1	0	hypothetical protein	hypothetical protein
2922	0	0	0	0	1	1	0	hypothetical protein	hypothetical protein
2921	0	0	0	0	1	1	0	DNA polymerase III PolC-type	DNA polymerase III PolC-type
2920	0	0	0	0	1	1	0	hypothetical protein	hypothetical protein
2919	0	0	0	0	1	1	0	hypothetical protein	hypothetical protein
2918	0	0	0	0	1	1	0	hypothetical protein	hypothetical protein
2917	0	0	0	0	1	1	0	hypothetical protein	hypothetical protein
2916	0	0	0	0	1	1	0	hypothetical protein	hypothetical protein
2915	0	0	0	0	1	1	0	hypothetical protein	hypothetical protein
2914	0	0	0	0	1	1	0	hypothetical protein	hypothetical protein
2913	0	0	0	0	1	1	0	hypothetical protein	hypothetical protein
2912	0	0	0	0	1	1	0	hypothetical protein	hypothetical protein
2911	0	0	0	0	1	1	0	hypothetical protein	hypothetical protein
2910	0	0	0	0	1	1	0	hypothetical protein	hypothetical protein
2909	0	0	0	0	1	1	0	hypothetical protein	hypothetical protein
2908	0	0	0	0	1	1	0	hypothetical protein	hypothetical protein
2907	0	0	0	0	1	1	0	Phosphoheptose isomerase	Phosphoheptose isomerase
2906	0	0	0	0	1	1	0	Histidine biosynthesis bifunctional protein HisB	Histidine biosynthesis bifunctional protein HisB
2905	0	0	0	0	1	1	0	hypothetical protein	hypothetical protein
2904	0	0	0	0	1	1	0	hypothetical protein	hypothetical protein
2903	0	0	0	0	1	1	0	hypothetical protein	hypothetical protein
2902	0	0	0	0	1	1	0	hypothetical protein	hypothetical protein
2901	0	0	0	0	1	1	0	hypothetical protein	hypothetical protein
2900	0	0	0	0	1	1	0	hypothetical protein	hypothetical protein
2899	0	0	0	0	1	1	0	hypothetical protein	hypothetical protein
2898	0	0	0	0	1	1	0	hypothetical protein	hypothetical protein
2897	0	0	0	0	1	1	0	Glyoxalase-like domain protein	Glyoxalase-like domain protein
2896	0	0	0	0	1	1	0	hypothetical protein	hypothetical protein
2895	0	0	0	0	1	1	0	hypothetical protein	hypothetical protein
2894	0	0	0	0	1	1	0	hypothetical protein	hypothetical protein
2893	0	0	0	0	1	1	0	hypothetical protein	hypothetical protein
2892	0	0	0	0	1	1	0	hypothetical protein	hypothetical protein
2891	0	0	0	0	1	1	0	hypothetical protein	hypothetical protein
2890	0	0	0	0	1	1	0	hypothetical protein	hypothetical protein
2889	0	0	0	0	1	1	0	hypothetical protein	hypothetical protein
2888	0	0	0	0	1	1	0	hypothetical protein	hypothetical protein
2887	0	0	0	0	1	1	0	hypothetical protein	hypothetical protein
2886	0	0	0	0	1	1	0	hypothetical protein	hypothetical protein
2885	0	0	0	0	1	1	0	hypothetical protein	hypothetical protein
2884	0	0	0	0	1	1	0	hypothetical protein	hypothetical protein
2883	0	0	0	0	1	1	0	hypothetical protein	hypothetical protein
2882	0	0	0	0	1	1	0	3-methylornithine synthase	3-methylornithine synthase
2881	0	0	0	0	1	1	0	hypothetical protein	hypothetical protein
2880	0	0	0	0	1	1	0	hypothetical protein	hypothetical protein
2879	0	0	0	0	1	1	0	hypothetical protein	hypothetical protein
2878	0	0	0	0	1	1	0	T4-like virus tail tube protein gp19	T4-like virus tail tube protein gp19
2877	0	0	0	0	1	1	0	V4R domain protein	V4R domain protein
2876	0	0	0	0	1	1	0	ComEC family competence protein	ComEC family competence protein
2875	0	0	0	0	1	1	0	hypothetical protein	hypothetical protein
2874	0	0	0	0	1	1	0	hypothetical protein	hypothetical protein
2873	0	0	0	0	1	1	0	hypothetical protein	hypothetical protein
2872	0	0	0	0	1	1	0	hypothetical protein	hypothetical protein
2871	0	0	0	0	1	1	0	hypothetical protein	hypothetical protein
2870	0	0	0	0	1	1	0	hypothetical protein	hypothetical protein
2869	0	0	0	0	1	1	0	hypothetical protein	hypothetical protein
2868	0	0	0	0	1	1	0	hypothetical protein	hypothetical protein
2867	0	0	0	0	1	1	0	hypothetical protein	hypothetical protein
2866	0	0	0	0	1	1	0	SpoVT / AbrB like domain protein	SpoVT / AbrB like domain protein
2865	0	0	0	0	1	1	0	hypothetical protein	hypothetical protein
2864	0	0	0	0	1	1	0	Geranylgeranylglyceryl phosphate synthase	Geranylgeranylglyceryl phosphate synthase
2863	0	0	0	0	1	1	0	hypothetical protein	hypothetical protein
2862	0	0	0	0	1	1	0	hypothetical protein	hypothetical protein
2861	0	0	0	0	1	1	0	hypothetical protein	hypothetical protein
2860	0	0	0	0	1	1	0	hypothetical protein	hypothetical protein
2859	0	0	0	0	1	1	0	Type I phosphodiesterase / nucleotide pyrophosphatase	Type I phosphodiesterase / nucleotide pyrophosphatase
2858	0	0	0	0	1	1	0	hypothetical protein	hypothetical protein
2857	0	0	0	0	1	1	0	Acylphosphatase	Acylphosphatase
2856	0	0	0	0	1	1	0	hypothetical protein	hypothetical protein
2855	0	0	0	0	1	1	0	hypothetical protein	hypothetical protein
2854	0	0	0	0	1	1	0	Sulfite exporter TauE/SafE	Sulfite exporter TauE/SafE
2853	0	0	0	0	1	1	0	Tyrosine recombinase XerC	Tyrosine recombinase XerC
2852	0	0	0	0	1	1	0	hypothetical protein	hypothetical protein
2851	0	0	0	0	1	1	0	hypothetical protein	hypothetical protein
2850	0	0	0	0	1	1	0	hypothetical protein	hypothetical protein
2849	0	0	0	0	1	1	0	hypothetical protein	hypothetical protein
2848	0	0	0	0	1	1	0	hypothetical protein	hypothetical protein
2847	0	0	0	0	1	1	0	MarR family protein	MarR family protein
2846	0	0	0	0	1	1	0	hypothetical protein	hypothetical protein
2844	0	0	0	0	1	1	0	Archaemetzincin	Archaemetzincin
2843	0	0	0	0	1	1	0	2-dehydropantoate 2-reductase	2-dehydropantoate 2-reductase
2842	0	0	0	0	1	1	0	hypothetical protein	hypothetical protein
2841	0	0	0	0	1	1	0	hypothetical protein	hypothetical protein
2839	0	0	0	0	1	1	0	hypothetical protein	hypothetical protein
2838	0	0	0	0	1	1	0	hypothetical protein	hypothetical protein
2837	0	0	0	0	1	1	0	hypothetical protein	hypothetical protein
2836	0	0	0	0	1	1	0	hypothetical protein	hypothetical protein
2835	0	0	0	0	1	1	0	hypothetical protein	hypothetical protein
2834	0	0	0	0	1	1	0	hypothetical protein	hypothetical protein
2833	0	0	0	0	1	1	0	hypothetical protein	hypothetical protein
2832	0	0	0	0	1	1	0	hypothetical protein	hypothetical protein
2831	0	0	0	0	1	1	0	hypothetical protein	hypothetical protein
2830	0	0	0	0	1	1	0	hypothetical protein	hypothetical protein
2829	0	0	0	0	1	1	0	NAD(P)H dehydrogenase (quinone)	NAD(P)H dehydrogenase (quinone)
2828	0	0	0	0	1	1	0	hypothetical protein	hypothetical protein
2827	0	0	0	0	1	1	0	hypothetical protein	hypothetical protein
2826	0	0	0	0	1	1	0	hypothetical protein	hypothetical protein
2825	0	0	0	0	1	1	0	hypothetical protein	hypothetical protein
2824	0	0	0	0	1	1	0	hypothetical protein	hypothetical protein
2823	0	0	0	0	1	1	0	hypothetical protein	hypothetical protein
2822	0	0	0	0	1	1	0	hypothetical protein	hypothetical protein
2821	0	0	0	0	1	1	0	hypothetical protein	hypothetical protein
2820	0	0	0	0	1	1	0	Nucleoside 2-deoxyribosyltransferase	Nucleoside 2-deoxyribosyltransferase
2819	0	0	0	0	1	1	0	hypothetical protein	hypothetical protein
2818	0	0	0	0	1	1	0	hypothetical protein	hypothetical protein
2817	0	0	0	0	1	1	0	DNA replication and repair protein RecF	DNA replication and repair protein RecF
2816	0	0	0	0	1	1	0	hypothetical protein	hypothetical protein
2815	0	0	0	0	1	1	0	Serine dehydrogenase proteinase	Serine dehydrogenase proteinase
2813	0	0	0	0	1	1	0	hypothetical protein	hypothetical protein
2812	0	0	0	0	1	1	0	hypothetical protein	hypothetical protein
2811	0	0	0	0	1	1	0	hypothetical protein	hypothetical protein
2810	0	0	0	0	1	1	0	hypothetical protein	hypothetical protein
2809	0	0	0	0	1	1	0	hypothetical protein	hypothetical protein
2808	0	0	0	0	1	1	0	hypothetical protein	hypothetical protein
2807	0	0	0	0	1	1	0	hypothetical protein	hypothetical protein
2806	0	0	0	0	1	1	0	hypothetical protein	hypothetical protein
2805	0	0	0	0	1	1	0	hypothetical protein	hypothetical protein
2804	0	0	0	0	1	1	0	hypothetical protein	hypothetical protein
2803	0	0	0	0	1	1	0	tRNA(fMet)-specific endonuclease VapC	tRNA(fMet)-specific endonuclease VapC
2802	0	0	0	0	1	1	0	hypothetical protein	hypothetical protein
2801	0	0	0	0	1	1	0	hypothetical protein	hypothetical protein
2800	0	0	0	0	1	1	0	Acetyltransferase YpeA	Acetyltransferase YpeA
2799	0	0	0	0	1	1	0	hypothetical protein	hypothetical protein
2797	0	0	0	0	1	1	0	hypothetical protein	hypothetical protein
2796	0	0	0	0	1	1	0	hypothetical protein	hypothetical protein
2795	0	0	0	0	1	1	0	hypothetical protein	hypothetical protein
2794	0	0	0	0	1	1	0	hypothetical protein	hypothetical protein
2793	0	0	0	0	1	1	0	hypothetical protein	hypothetical protein
2792	0	0	0	0	1	1	0	hypothetical protein	hypothetical protein
2791	0	0	0	0	1	1	0	hypothetical protein	hypothetical protein
2790	0	0	0	0	1	1	0	RAMP superfamily protein	RAMP superfamily protein
2789	0	0	0	0	1	1	0	RAMP superfamily protein	RAMP superfamily protein
2788	0	0	0	0	1	1	0	hypothetical protein	hypothetical protein
2787	0	0	0	0	1	1	0	hypothetical protein	hypothetical protein
2786	0	0	0	0	1	1	0	hypothetical protein	hypothetical protein
2785	0	0	0	0	1	1	0	hypothetical protein	hypothetical protein
2784	0	0	0	0	1	1	0	hypothetical protein	hypothetical protein
2783	0	0	0	0	1	1	0	PAS fold protein	PAS fold protein
2782	0	0	0	0	1	1	0	putative Thioredoxin	putative Thioredoxin
2781	0	0	0	0	1	1	0	hypothetical protein	hypothetical protein
2780	0	0	0	0	1	1	0	hypothetical protein	hypothetical protein
2779	0	0	0	0	1	1	0	ABC-2 family transporter protein	ABC-2 family transporter protein
2778	0	0	0	0	1	1	0	hypothetical protein	hypothetical protein
2777	0	0	0	0	1	1	0	hypothetical protein	hypothetical protein
2776	0	0	0	0	1	1	0	Endonuclease NucS	Endonuclease NucS
2775	0	0	0	0	1	1	0	hypothetical protein	hypothetical protein
2774	0	0	0	0	1	1	0	hypothetical protein	hypothetical protein
2773	0	0	0	0	1	1	0	Glycosyl hydrolases family 16	Glycosyl hydrolases family 16
2772	0	0	0	0	1	1	0	hypothetical protein	hypothetical protein
2771	0	0	0	0	1	1	0	Ribose-phosphate pyrophosphokinase	Ribose-phosphate pyrophosphokinase
2770	0	0	0	0	1	1	0	hypothetical protein	hypothetical protein
2769	0	0	0	0	1	1	0	hypothetical protein	hypothetical protein
2768	0	0	0	0	1	1	0	Acetyltransferase (GNAT) family protein	Acetyltransferase (GNAT) family protein
2767	0	0	0	0	1	1	0	hypothetical protein	hypothetical protein
2766	0	0	0	0	1	1	0	hypothetical protein	hypothetical protein
2765	0	0	0	0	1	1	0	hypothetical protein	hypothetical protein
2764	0	0	0	0	1	1	0	hypothetical protein	hypothetical protein
2763	0	0	0	0	1	1	0	hypothetical protein	hypothetical protein
2762	0	0	0	0	1	1	0	hypothetical protein	hypothetical protein
2761	0	0	0	0	1	1	0	hypothetical protein	hypothetical protein
2760	0	0	0	0	1	1	0	hypothetical protein	hypothetical protein
2759	0	0	0	0	1	1	0	hypothetical protein	hypothetical protein
2758	0	0	0	0	1	1	0	hypothetical protein	hypothetical protein
2757	0	0	0	0	1	1	0	hypothetical protein	hypothetical protein
2756	0	0	0	0	1	1	0	hypothetical protein	hypothetical protein
2755	0	0	0	0	1	1	0	Ribose 1,5-bisphosphate phosphokinase PhnN	Ribose 1,5-bisphosphate phosphokinase PhnN
2753	0	0	0	0	1	1	0	hypothetical protein	hypothetical protein
2752	0	0	0	0	1	1	0	hypothetical protein	hypothetical protein
2751	0	0	0	0	1	1	0	Sulfate adenylyltransferase subunit 2	Sulfate adenylyltransferase subunit 2
2749	0	0	0	0	1	1	0	hypothetical protein	hypothetical protein
2748	0	0	0	0	1	1	0	hypothetical protein	hypothetical protein
2746	0	0	0	0	1	1	0	hypothetical protein	hypothetical protein
2745	0	0	0	0	1	1	0	Divergent AAA domain protein	Divergent AAA domain protein
2744	0	0	0	0	1	1	0	hypothetical protein	hypothetical protein
2743	0	0	0	0	1	1	0	hypothetical protein	hypothetical protein
2742	0	0	0	0	1	1	0	Transposase	Transposase
2741	0	0	0	0	1	1	0	hypothetical protein	hypothetical protein
2740	0	0	0	0	1	1	0	hypothetical protein	hypothetical protein
2739	0	0	0	0	1	1	0	MarR family protein	MarR family protein
2738	0	0	0	0	1	1	0	hypothetical protein	hypothetical protein
2737	0	0	0	0	1	1	0	hypothetical protein	hypothetical protein
2736	0	0	0	0	1	1	0	hypothetical protein	hypothetical protein
2735	0	0	0	0	1	1	0	hypothetical protein	hypothetical protein
2734	0	0	0	0	1	1	0	hypothetical protein	hypothetical protein
2733	0	0	0	0	1	1	0	hypothetical protein	hypothetical protein
2732	0	0	0	0	1	1	0	ATP-dependent RecD-like DNA helicase	ATP-dependent RecD-like DNA helicase
2731	0	0	0	0	1	1	0	putative kinase	putative kinase
2730	0	0	0	0	1	1	0	hypothetical protein	hypothetical protein
2727	0	0	0	0	1	1	0	hypothetical protein	hypothetical protein
2726	0	0	0	0	1	1	0	hypothetical protein	hypothetical protein
2725	0	0	0	0	1	1	0	hypothetical protein	hypothetical protein
2724	0	0	0	0	1	1	0	hypothetical protein	hypothetical protein
2723	0	0	0	0	1	1	0	Flagellin N-methylase	Flagellin N-methylase
2722	0	0	0	0	1	1	0	hypothetical protein	hypothetical protein
2721	0	0	0	0	1	1	0	TM2 domain protein	TM2 domain protein
2720	0	0	0	0	1	1	0	hypothetical protein	hypothetical protein
2717	0	0	0	0	1	1	0	hypothetical protein	hypothetical protein
2716	0	0	0	0	1	1	0	Transcriptional regulator SlyA	Transcriptional regulator SlyA
2715	0	0	0	0	1	1	0	hypothetical protein	hypothetical protein
2714	0	0	0	0	1	1	0	metal-dependent hydrolase	metal-dependent hydrolase
2713	0	0	0	0	1	1	0	hypothetical protein	hypothetical protein
2712	0	0	0	0	1	1	0	hypothetical protein	hypothetical protein
2711	0	0	0	0	1	1	0	hypothetical protein	hypothetical protein
2710	0	0	0	0	1	1	0	hypothetical protein	hypothetical protein
2709	0	0	0	0	1	1	0	hypothetical protein	hypothetical protein
2708	0	0	0	0	1	1	0	hypothetical protein	hypothetical protein
2707	0	0	0	0	1	1	0	hypothetical protein	hypothetical protein
2706	0	0	0	0	1	1	0	SpoVT / AbrB like domain protein	SpoVT / AbrB like domain protein
2705	0	0	0	0	1	1	0	hypothetical protein	hypothetical protein
2704	0	0	0	0	1	1	0	PIN domain protein	PIN domain protein
2703	0	0	0	0	1	1	0	hypothetical protein	hypothetical protein
2702	0	0	0	0	1	1	0	hypothetical protein	hypothetical protein
2701	0	0	0	0	1	1	0	hypothetical protein	hypothetical protein
2700	0	0	0	0	1	1	0	hypothetical protein	hypothetical protein
2699	0	0	0	0	1	1	0	hypothetical protein	hypothetical protein
2698	0	0	0	0	1	1	0	hypothetical protein	hypothetical protein
2697	0	0	0	0	1	1	0	hypothetical protein	hypothetical protein
2696	0	0	0	0	1	1	0	Putative nicotinate phosphoribosyltransferase	Putative nicotinate phosphoribosyltransferase
2695	0	0	0	0	1	1	0	putative isochorismatase family protein	putative isochorismatase family protein
2694	0	0	0	0	1	1	0	hypothetical protein	hypothetical protein
2693	0	0	0	0	1	1	0	hypothetical protein	hypothetical protein
2692	0	0	0	0	1	1	0	hypothetical protein	hypothetical protein
2691	0	0	0	0	1	1	0	hypothetical protein	hypothetical protein
2690	0	0	0	0	1	1	0	hypothetical protein	hypothetical protein
2689	0	0	0	0	1	1	0	DNA primase	DNA primase
2688	0	0	0	0	1	1	0	hypothetical protein	hypothetical protein
2687	0	0	0	0	1	1	0	hypothetical protein	hypothetical protein
2686	0	0	0	0	1	1	0	hypothetical protein	hypothetical protein
2685	0	0	0	0	1	1	0	hypothetical protein	hypothetical protein
2684	0	0	0	0	1	1	0	Tetratricopeptide repeat protein	Tetratricopeptide repeat protein
2683	0	0	0	0	1	1	0	hypothetical protein	hypothetical protein
2682	0	0	0	0	1	1	0	Endonuclease NucS	Endonuclease NucS
2681	0	0	0	0	1	1	0	Peptidase family M23	Peptidase family M23
2680	0	0	0	0	1	1	0	hypothetical protein	hypothetical protein
2679	0	0	0	0	1	1	0	hypothetical protein	hypothetical protein
2678	0	0	0	0	1	1	0	hypothetical protein	hypothetical protein
2677	0	0	0	0	1	1	0	hypothetical protein	hypothetical protein
2676	0	0	0	0	1	1	0	hypothetical protein	hypothetical protein
2675	0	0	0	0	1	1	0	hypothetical protein	hypothetical protein
2674	0	0	0	0	1	1	0	hypothetical protein	hypothetical protein
2673	0	0	0	0	1	1	0	hypothetical protein	hypothetical protein
2672	0	0	0	0	1	1	0	hypothetical protein	hypothetical protein
2671	0	0	0	0	1	1	0	Energy-coupling factor transporter transmembrane protein EcfT	Energy-coupling factor transporter transmembrane protein EcfT
2670	0	0	0	0	1	1	0	hypothetical protein	hypothetical protein
2669	0	0	0	0	1	1	0	hypothetical protein	hypothetical protein
2668	0	0	0	0	1	1	0	hypothetical protein	hypothetical protein
2667	0	0	0	0	1	1	0	Nucleoid occlusion protein	Nucleoid occlusion protein
2666	0	0	0	0	1	1	0	hypothetical protein	hypothetical protein
2665	0	0	0	0	1	1	0	Ubiquitin-conjugating enzyme	Ubiquitin-conjugating enzyme
2663	0	0	0	0	1	1	0	hypothetical protein	hypothetical protein
2662	0	0	0	0	1	1	0	hypothetical protein	hypothetical protein
2661	0	0	0	0	1	1	0	Alanine dehydrogenase	Alanine dehydrogenase
2660	0	0	0	0	1	1	0	Nicotinamide mononucleotide transporter	Nicotinamide mononucleotide transporter
2659	0	0	0	0	1	1	0	Nicotinamide-nucleotide adenylyltransferase	Nicotinamide-nucleotide adenylyltransferase
2658	0	0	0	0	1	1	0	bifunctional DNA-binding transcriptional repressor/ NMN adenylyltransferase	bifunctional DNA-binding transcriptional repressor/ NMN adenylyltransferase
2657	0	0	0	0	1	1	0	hypothetical protein	hypothetical protein
2656	0	0	0	0	1	1	0	hypothetical protein	hypothetical protein
2655	0	0	0	0	1	1	0	hypothetical protein	hypothetical protein
2654	0	0	0	0	1	1	0	hypothetical protein	hypothetical protein
2653	0	0	0	0	1	1	0	TrkA-C domain protein	TrkA-C domain protein
2652	0	0	0	0	1	1	0	hypothetical protein	hypothetical protein
2651	0	0	0	0	1	1	0	Alpha/beta hydrolase family protein	Alpha/beta hydrolase family protein
2650	0	0	0	0	1	1	0	Transglutaminase-like superfamily protein	Transglutaminase-like superfamily protein
2649	0	0	0	0	1	1	0	hypothetical protein	hypothetical protein
2648	0	0	0	0	1	1	0	Sugar-specific transcriptional regulator TrmB	Sugar-specific transcriptional regulator TrmB
2647	0	0	0	0	1	1	0	hypothetical protein	hypothetical protein
2646	0	0	0	0	1	1	0	hypothetical protein	hypothetical protein
2645	0	0	0	0	1	1	0	hypothetical protein	hypothetical protein
2644	0	0	0	0	1	1	0	V4R domain protein	V4R domain protein
2643	0	0	0	0	1	1	0	hypothetical protein	hypothetical protein
2642	0	0	0	0	1	1	0	hypothetical protein	hypothetical protein
2640	0	0	0	0	1	1	0	NACHT domain protein	NACHT domain protein
2639	0	0	0	0	1	1	0	hypothetical protein	hypothetical protein
2638	0	0	0	0	1	1	0	Cysteine-rich small domain protein	Cysteine-rich small domain protein
2637	0	0	0	0	1	1	0	hypothetical protein	hypothetical protein
2636	0	0	0	0	1	1	0	putative L-threonine 3-dehydrogenase	putative L-threonine 3-dehydrogenase
2635	0	0	0	0	1	1	0	hypothetical protein	hypothetical protein
2634	0	0	0	0	1	1	0	hypothetical protein	hypothetical protein
2631	0	0	0	0	1	1	0	Transposase, Mutator family	Transposase, Mutator family
2630	0	0	0	0	1	1	0	hypothetical protein	hypothetical protein
2629	0	0	0	0	1	1	0	hypothetical protein	hypothetical protein
2628	0	0	0	0	1	1	0	hypothetical protein	hypothetical protein
2627	0	0	0	0	1	1	0	hypothetical protein	hypothetical protein
2626	0	0	0	0	1	1	0	Glycosyl transferase family 2	Glycosyl transferase family 2
2624	0	0	0	0	1	1	0	hypothetical protein	hypothetical protein
2613	0	0	0	0	1	1	0	hypothetical protein	hypothetical protein
2610	0	0	0	0	1	1	0	hypothetical protein	hypothetical protein
2609	0	0	0	0	1	1	0	hypothetical protein	hypothetical protein
2608	0	0	0	0	1	1	0	hypothetical protein	hypothetical protein
2607	0	0	0	0	1	1	0	hypothetical protein	hypothetical protein
2606	0	0	0	0	1	1	0	Sec-independent protein translocase protein TatAt	Sec-independent protein translocase protein TatAt
2604	0	0	0	0	1	1	0	hypothetical protein	hypothetical protein
2603	0	0	0	0	1	1	0	hypothetical protein	hypothetical protein
2600	0	0	0	0	1	1	0	hypothetical protein	hypothetical protein
2599	0	0	0	0	1	1	0	phosphate ABC transporter periplasmic substrate-binding protein PstS	phosphate ABC transporter periplasmic substrate-binding protein PstS
2596	0	0	0	0	1	1	0	hypothetical protein	hypothetical protein
2594	0	0	0	0	1	1	0	hypothetical protein	hypothetical protein
2584	0	0	0	0	1	1	0	hypothetical protein	hypothetical protein
2577	0	0	0	0	1	1	0	hypothetical protein	hypothetical protein
2576	0	0	0	0	1	1	0	hypothetical protein	hypothetical protein
2575	0	0	0	0	1	1	0	hypothetical protein	hypothetical protein
2573	0	0	0	0	1	1	0	hypothetical protein	hypothetical protein
2572	0	0	0	0	1	1	0	hypothetical protein	hypothetical protein
2567	0	0	0	0	1	1	0	Lipoate-protein ligase A subunit 1	Lipoate-protein ligase A subunit 1
2566	0	0	0	0	1	1	0	hypothetical protein	hypothetical protein
2565	0	0	0	0	1	1	0	Peptidase family M1	hypothetical protein
2564	0	0	0	0	1	1	0	hypothetical protein	hypothetical protein
2563	0	0	0	0	1	1	0	hypothetical protein	hypothetical protein
2562	0	0	0	0	1	1	0	hypothetical protein	hypothetical protein
2561	0	0	0	0	1	1	0	hypothetical protein	hypothetical protein
2560	0	0	0	0	1	1	0	Calcineurin-like phosphoesterase superfamily domain protein	Calcineurin-like phosphoesterase superfamily domain protein
2559	0	0	0	0	1	1	0	Calcineurin-like phosphoesterase	UDP-2,3-diacylglucosamine hydrolase
2557	0	0	0	0	1	1	0	hypothetical protein	hypothetical protein
2555	0	0	0	0	1	1	0	hypothetical protein	hypothetical protein
2554	0	0	0	0	1	1	0	Peptidase C39 family protein	Peptidase C39 family protein
2551	0	0	0	0	1	1	0	Sodium/hydrogen exchanger family protein	Sodium/hydrogen exchanger family protein
2550	0	0	0	0	1	1	0	Cytidylyltransferase family protein	Cytidylyltransferase family protein
2549	0	0	0	0	1	1	0	hypothetical protein	hypothetical protein
2546	0	0	0	0	1	1	0	hypothetical protein	hypothetical protein
2545	0	0	0	0	1	1	0	hypothetical protein	hypothetical protein
2544	0	0	0	0	1	1	0	hypothetical protein	hypothetical protein
2543	0	0	0	0	1	1	0	hypothetical protein	hypothetical protein
2542	0	0	0	0	1	1	0	Archaeal ATPase	Archaeal ATPase
2539	0	0	0	0	1	1	0	Transglutaminase-like superfamily protein	hypothetical protein
2535	0	0	0	0	1	1	0	hypothetical protein	hypothetical protein
2531	0	0	0	0	1	1	0	hypothetical protein	hypothetical protein
2528	0	0	0	0	1	1	0	hypothetical protein	hypothetical protein
2526	0	0	0	0	1	1	0	ABC-2 family transporter protein	ABC-2 family transporter protein
2523	0	0	0	0	1	1	0	fumarate hydratase	fumarate hydratase
2521	0	0	0	0	1	1	0	glycolate oxidase subunit GlcD	glycolate oxidase subunit GlcD
2520	0	0	0	0	1	1	0	HEAT repeat protein	HEAT repeat protein
2514	0	0	0	0	1	1	0	Nucleotidyltransferase domain protein	Nucleotidyltransferase domain protein
2513	0	0	0	0	1	1	0	hypothetical protein	hypothetical protein
2512	0	0	0	0	1	1	0	hypothetical protein	hypothetical protein
2509	0	0	0	0	1	1	0	hypothetical protein	hypothetical protein
2500	0	0	0	0	1	1	0	hypothetical protein	hypothetical protein
2497	0	0	0	0	1	1	0	hypothetical protein	hypothetical protein
2493	0	0	0	0	1	1	0	Cyclic pyranopterin monophosphate synthase	Cyclic pyranopterin monophosphate synthase
2487	0	0	0	0	1	1	0	Yip1 domain protein	Yip1 domain protein
2485	0	0	0	0	1	1	0	Sulfoxide reductase catalytic subunit YedY	Sulfoxide reductase catalytic subunit YedY
2483	0	0	0	0	1	1	0	hypothetical protein	hypothetical protein
2482	0	0	0	0	1	1	0	ABC-2 family transporter protein	ABC-2 family transporter protein
2479	0	0	0	0	1	1	0	hypothetical protein	hypothetical protein
2475	0	0	0	0	1	1	0	SpoVT / AbrB like domain protein	SpoVT / AbrB like domain protein
2474	0	0	0	0	1	1	0	putative lyase	putative lyase
2473	0	0	0	0	1	1	0	putative lyase	putative lyase
2472	0	0	0	0	1	1	0	hypothetical protein	HEAT repeat protein
2465	0	0	0	0	1	1	0	hypothetical protein	hypothetical protein
2462	0	0	0	0	1	1	0	Divergent AAA domain protein	Divergent AAA domain protein
2460	0	0	0	0	1	1	0	tRNA(fMet)-specific endonuclease VapC	tRNA(fMet)-specific endonuclease VapC
2459	0	0	0	0	1	1	0	Adaptive-response sensory-kinase SasA	Adaptive-response sensory-kinase SasA
2458	0	0	0	0	1	1	0	Bacterioopsin transcriptional activator	Bacterioopsin transcriptional activator
2455	0	0	0	0	1	1	0	PIN domain protein	PIN domain protein
2454	0	0	0	0	1	1	0	PIN domain protein	PIN domain protein
2451	0	0	0	0	1	1	0	WD domain, G-beta repeat	WD domain, G-beta repeat
2450	0	0	0	0	1	1	0	hypothetical protein	hypothetical protein
2443	0	0	0	0	1	1	0	putative nucleotide-binding protein, containing PIN domain	putative nucleotide-binding protein, containing PIN domain
2441	0	0	0	0	1	1	0	hypothetical protein	hypothetical protein
2437	0	0	0	0	1	1	0	tRNA modification GTPase MnmE	tRNA modification GTPase MnmE
2435	0	0	0	0	1	1	0	hypothetical protein	hypothetical protein
2434	0	0	0	0	1	1	0	hypothetical protein	hypothetical protein
2433	0	0	0	0	1	1	0	hypothetical protein	hypothetical protein
2428	0	0	0	0	1	1	0	hypothetical protein	hypothetical protein
2427	0	0	0	0	1	1	0	hypothetical protein	hypothetical protein
2425	0	0	0	0	1	1	0	ski2-like helicase	ski2-like helicase
2423	0	0	0	0	1	1	0	hypothetical protein	hypothetical protein
2422	0	0	0	0	1	1	0	DNA polymerase II large subunit	DNA polymerase II large subunit
2421	0	0	0	0	1	1	0	hypothetical protein	hypothetical protein
2420	0	0	0	0	1	1	0	tRNA(fMet)-specific endonuclease VapC	tRNA(fMet)-specific endonuclease VapC
2419	0	0	0	0	1	1	0	hypothetical protein	hypothetical protein
2418	0	0	0	0	1	1	0	PIN domain protein	PIN domain protein
2413	0	0	0	0	1	1	0	Bifunctional protein HldE	Bifunctional protein HldE
2412	0	0	0	0	1	1	0	Bacterial extracellular solute-binding protein	hypothetical protein
2411	0	0	0	0	1	1	0	Endoribonuclease Nob1	Endoribonuclease Nob1
2408	0	0	0	0	1	1	0	hypothetical protein	hypothetical protein
2407	0	0	0	0	1	1	0	Protease HtpX	Protease HtpX
2406	0	0	0	0	1	1	0	Lysine--tRNA ligase	Lysine--tRNA ligase
2404	0	0	0	0	1	1	0	von Willebrand factor type A domain protein	von Willebrand factor type A domain protein
2403	0	0	0	0	1	1	0	Yip1 domain protein	Yip1 domain protein
2396	0	0	0	0	1	1	0	L-tyrosine decarboxylase	L-tyrosine decarboxylase
2392	0	0	0	0	1	1	0	VanZ like family protein	VanZ like family protein
2390	0	0	0	0	1	1	0	hypothetical protein	hypothetical protein
2389	0	0	0	0	1	1	0	hypothetical protein	hypothetical protein
2388	0	0	0	0	1	1	0	hypothetical protein	hypothetical protein
2387	0	0	0	0	1	1	0	hypothetical protein	hypothetical protein
2383	0	0	0	0	1	1	0	Molybdenum cofactor guanylyltransferase	Molybdenum cofactor guanylyltransferase
2382	0	0	0	0	1	1	0	hypothetical protein	hypothetical protein
2380	0	0	0	0	1	1	0	isochorismate-pyruvate lyase	isochorismate-pyruvate lyase
2379	0	0	0	0	1	1	0	hypothetical protein	hypothetical protein
2377	0	0	0	0	1	1	0	hypothetical protein	hypothetical protein
2375	0	0	0	0	1	1	0	2-dehydropantoate 2-reductase	2-dehydropantoate 2-reductase
2373	0	0	0	0	1	1	0	hypothetical protein	hypothetical protein
2372	0	0	0	0	1	1	0	ADP-ribose pyrophosphatase	ADP-ribose pyrophosphatase
2369	0	0	0	0	1	1	0	phosphoribosylformylglycinamidine synthase subunit PurS	phosphoribosylformylglycinamidine synthase subunit PurS
2366	0	0	0	0	1	1	0	PIN domain protein	hypothetical protein
2361	0	0	0	0	1	1	0	hypothetical protein	Type IV leader peptidase family protein
2359	0	0	0	0	1	1	0	hypothetical protein	hypothetical protein
2358	0	0	0	0	1	1	0	Archaeal ATPase	Archaeal ATPase
2357	0	0	0	0	1	1	0	hypothetical protein	hypothetical protein
2351	0	0	0	0	1	1	0	phosphate transporter permease subunit PtsA	phosphate transporter permease subunit PtsA
2350	0	0	0	0	1	1	0	phosphate transporter permease subunit PstC	phosphate transporter permease subunit PstC
2348	0	0	0	0	1	1	0	hypothetical protein	hypothetical protein
2347	0	0	0	0	1	1	0	Undecaprenyl-diphosphatase	Undecaprenyl-diphosphatase
2344	0	0	0	0	1	1	0	Spermidine synthase	Spermidine synthase
2336	0	0	0	0	1	1	0	Bacterial type II secretion system protein F domain protein	Bacterial type II secretion system protein F domain protein
2333	0	0	0	0	1	1	0	hypothetical protein	hypothetical protein
2331	0	0	0	0	1	1	0	hypothetical protein	hypothetical protein
2329	0	0	0	0	1	1	0	PemK-like protein	PemK-like protein
2327	0	0	0	0	1	1	0	Ribulose bisphosphate carboxylase	Ribulose bisphosphate carboxylase
2323	0	0	0	0	1	1	0	PIN domain protein	PIN domain protein
2318	0	0	0	0	1	1	0	tRNA(fMet)-specific endonuclease VapC	tRNA(fMet)-specific endonuclease VapC
2317	0	0	0	0	1	1	0	tRNA(fMet)-specific endonuclease VapC	tRNA(fMet)-specific endonuclease VapC
2316	0	0	0	0	1	1	0	tRNA(fMet)-specific endonuclease VapC	tRNA(fMet)-specific endonuclease VapC
2312	0	0	0	0	1	1	0	HEPN domain protein	HEPN domain protein
2309	0	0	0	0	1	1	0	PIN domain protein	PIN domain protein
2308	0	0	0	0	1	1	0	tRNA(fMet)-specific endonuclease VapC	tRNA(fMet)-specific endonuclease VapC
2307	0	0	0	0	1	1	0	Type III restriction enzyme, res subunit	Type III restriction enzyme, res subunit
2306	0	0	0	0	1	1	0	hypothetical protein	hypothetical protein
2301	0	0	0	0	1	1	0	Chromosome partition protein Smc	Chromosome partition protein Smc
2295	0	0	0	0	1	1	0	MarR family protein	MarR family protein
2294	0	0	0	0	1	1	0	hypothetical protein	hypothetical protein
2293	0	0	0	0	1	1	0	hypothetical protein	hypothetical protein
2290	0	0	0	0	1	1	0	DNA ligase	DNA ligase
2288	0	0	0	0	1	1	0	hypothetical protein	TIR domain protein
2287	0	0	0	0	1	1	0	hypothetical protein	hypothetical protein
2285	0	0	0	0	1	1	0	Acylphosphatase	Acylphosphatase
2281	0	0	0	0	1	1	0	hypothetical protein	hypothetical protein
2280	0	0	0	0	1	1	0	putative nucleotide-binding protein, containing PIN domain	putative nucleotide-binding protein, containing PIN domain
2279	0	0	0	0	1	1	0	putative nucleotide-binding protein, containing PIN domain	putative nucleotide-binding protein, containing PIN domain
2278	0	0	0	0	1	1	0	putative nucleotide-binding protein, containing PIN domain	putative nucleotide-binding protein, containing PIN domain
2275	0	0	0	0	1	1	0	L-lysine 2,3-aminomutase	L-lysine 2,3-aminomutase
2274	0	0	0	0	1	1	0	Bifunctional trehalose-6-phosphate synthase/phosphatase	Bifunctional trehalose-6-phosphate synthase/phosphatase
2273	0	0	0	0	1	1	0	Bifunctional trehalose-6-phosphate synthase/phosphatase	Bifunctional trehalose-6-phosphate synthase/phosphatase
2271	0	0	0	0	1	1	0	putative 6-oxopurine nucleoside phosphorylase	putative 6-oxopurine nucleoside phosphorylase
2269	0	0	0	0	1	1	0	DNA-binding transcriptional repressor ArsR	DNA-binding transcriptional repressor ArsR
2268	0	0	0	0	1	1	0	Plasmid stabilization system protein	Plasmid stabilization system protein
2266	0	0	0	0	1	1	0	hypothetical protein	hypothetical protein
2261	0	0	0	0	1	1	0	hypothetical protein	hypothetical protein
2260	0	0	0	0	1	1	0	Transposase DDE domain protein	Transposase DDE domain protein
2258	0	0	0	0	1	1	0	Putative ribose 1,5-bisphosphate isomerase	Putative ribose 1,5-bisphosphate isomerase
2257	0	0	0	0	1	1	0	Sodium/hydrogen exchanger family protein	glutathione-regulated potassium-efflux system protein KefC
2256	0	0	0	0	1	1	0	hypothetical protein	hypothetical protein
2252	0	0	0	0	1	1	0	hypothetical protein	hypothetical protein
2251	0	0	0	0	1	1	0	PAC2 family protein	PAC2 family protein
2250	0	0	0	0	1	1	0	hypothetical protein	hypothetical protein
2249	0	0	0	0	1	1	0	Protein GrpE	Protein GrpE
2248	0	0	0	0	1	1	0	biotin synthase	biotin synthase
2245	0	0	0	0	1	1	0	hypothetical protein	hypothetical protein
2244	0	0	0	0	1	1	0	hypothetical protein	hypothetical protein
2243	0	0	0	0	1	1	0	hypothetical protein	hypothetical protein
2242	0	0	0	0	1	1	0	hypothetical protein	hypothetical protein
2241	0	0	0	0	1	1	0	hypothetical protein	hypothetical protein
2240	0	0	0	0	1	1	0	hypothetical protein	hypothetical protein
2239	0	0	0	0	1	1	0	hypothetical protein	hypothetical protein
2238	0	0	0	0	1	1	0	hypothetical protein	hypothetical protein
2234	0	0	0	0	1	1	0	hypothetical protein	hypothetical protein
2227	0	0	0	0	1	1	0	2,3-bisphosphoglycerate-dependent phosphoglycerate mutase	2,3-bisphosphoglycerate-dependent phosphoglycerate mutase
2226	0	0	0	0	1	1	0	hypothetical protein	hypothetical protein
2223	0	0	0	0	1	1	0	PAC2 family protein	PAC2 family protein
2221	0	0	0	0	1	1	0	DNA-binding transcriptional regulator ModE	DNA-binding transcriptional regulator ModE
2219	0	0	0	0	1	1	0	Ribosomal protein S12 methylthiotransferase RimO	Ribosomal protein S12 methylthiotransferase RimO
2218	0	0	0	0	1	1	0	Photosystem I assembly protein Ycf3	Photosystem I assembly protein Ycf3
2206	0	0	0	0	1	1	0	Phosphoribosylformylglycinamidine cyclo-ligase	Phosphoribosylformylglycinamidine cyclo-ligase
2201	0	0	0	0	1	1	0	DNA alkylation repair enzyme	DNA alkylation repair enzyme
2200	0	0	0	0	1	1	0	DNA alkylation repair enzyme	DNA alkylation repair enzyme
2195	0	0	0	0	1	1	0	Type-2 serine--tRNA ligase	Type-2 serine--tRNA ligase
2193	0	0	0	0	1	1	0	2-amino-3,7-dideoxy-D-threo-hept-6-ulosonate synthase	2-amino-3,7-dideoxy-D-threo-hept-6-ulosonate synthase
2175	0	0	0	0	1	1	0	ATP-dependent (S)-NAD(P)H-hydrate dehydratase	ATP-dependent (S)-NAD(P)H-hydrate dehydratase
2174	0	0	0	0	1	1	0	NAD(P)H-hydrate epimerase	NAD(P)H-hydrate epimerase
2169	0	0	0	0	1	1	0	hypothetical protein	hypothetical protein
2167	0	0	0	0	1	1	0	CoB--CoM heterodisulfide reductase iron-sulfur subunit C	CoB--CoM heterodisulfide reductase iron-sulfur subunit C
2164	0	0	0	0	1	1	0	DNA-directed RNA polymerase subunit L	DNA-directed RNA polymerase subunit L
2163	0	0	0	0	1	1	0	Zinc metalloprotease	Zinc metalloprotease
2160	0	0	0	0	1	1	0	Fic/DOC family protein	Fic/DOC family protein
2153	0	0	0	0	1	1	0	PIN domain protein	PIN domain protein
2152	0	0	0	0	1	1	0	PIN domain protein	PIN domain protein
2148	0	0	0	0	1	1	0	Coenzyme F420:L-glutamate ligase	Coenzyme F420:L-glutamate ligase
2146	0	0	0	0	1	1	0	putative thymidylate kinase	putative thymidylate kinase
2132	0	0	0	0	1	1	0	putative glycosyl transferase	putative glycosyl transferase
2127	0	0	0	0	1	1	0	hypothetical protein	hypothetical protein
2119	0	0	0	0	1	1	0	Copper-exporting P-type ATPase B	Copper-exporting P-type ATPase B
2117	0	0	0	0	1	1	0	Bifunctional trehalose-6-phosphate synthase/phosphatase	Bifunctional trehalose-6-phosphate synthase/phosphatase
2113	0	0	0	0	1	1	0	hypothetical protein	hypothetical protein
2093	0	0	0	0	1	1	0	N-6 DNA Methylase	N-6 DNA Methylase
2091	0	0	0	0	1	1	0	hypothetical protein	hypothetical protein
2086	0	0	0	0	1	1	0	Inositol-1-monophosphatase	Inositol-1-monophosphatase
2085	0	0	0	0	1	1	0	Tyrosine recombinase XerC	Tyrosine recombinase XerC
2084	0	0	0	0	1	1	0	HD domain protein	HD domain protein
2081	0	0	0	0	1	1	0	Clostripain family protein	Clostripain family protein
2079	0	0	0	0	1	1	0	hypothetical protein	hypothetical protein
2076	0	0	0	0	1	1	0	Ubiquinone biosynthesis O-methyltransferase	Ubiquinone biosynthesis O-methyltransferase
2064	0	0	0	0	1	1	0	Ubiquinone biosynthesis O-methyltransferase	Ubiquinone biosynthesis O-methyltransferase
2062	0	0	0	0	1	1	0	short chain dehydrogenase	short chain dehydrogenase
2053	0	0	0	0	1	1	0	hypothetical protein	hypothetical protein
2037	0	0	0	0	1	1	0	Cell division protein FtsZ 1	Cell division protein FtsZ 1
2036	0	0	0	0	1	1	0	Cell division protein FtsZ 1	Cell division protein FtsZ 1
2033	0	0	0	0	1	1	0	hypothetical protein	hypothetical protein
2031	0	0	0	0	1	1	0	macrolide transporter ATP-binding /permease protein	macrolide transporter ATP-binding /permease protein
2030	0	0	0	0	1	1	0	macrolide transporter ATP-binding /permease protein	macrolide transporter ATP-binding /permease protein
2013	0	0	0	0	1	1	0	DNA double-strand break repair Rad50 ATPase	DNA double-strand break repair Rad50 ATPase
2012	0	0	0	0	1	1	0	phosphoglycerate mutase GpmB	2,3-bisphosphoglycerate-dependent phosphoglycerate mutase
2010	0	0	0	0	1	1	0	SWIM zinc finger protein	hypothetical protein
2007	0	0	0	0	1	1	0	Cytochrome C biogenesis protein transmembrane region	Cytochrome C biogenesis protein transmembrane region
2006	0	0	0	0	1	1	0	Thiol:disulfide interchange protein DsbD	Thiol:disulfide interchange protein DsbD
2005	0	0	0	0	1	1	0	Cytochrome C biogenesis protein transmembrane region	Cytochrome C biogenesis protein transmembrane region
2004	0	0	0	0	1	1	0	Cytochrome C biogenesis protein transmembrane region	Cytochrome C biogenesis protein transmembrane region
2000	0	0	0	0	1	1	0	Pyrolysin precursor	Pyrolysin precursor
1999	0	0	0	0	1	1	0	Halolysin precursor	Halolysin precursor
1996	0	0	0	0	1	1	0	hypothetical protein	hypothetical protein
1994	0	0	0	0	1	1	0	hypothetical protein	hypothetical protein
1990	0	0	0	0	1	1	0	Carbamoyl-phosphate synthase large chain	carbamoyl phosphate synthase-like protein
1989	0	0	0	0	1	1	0	DNA polymerase	DNA polymerase
1981	0	0	0	0	1	1	0	Threonine--tRNA ligase	Threonine--tRNA ligase
1978	0	0	0	0	1	1	0	Protein-L-isoaspartate O-methyltransferase	Protein-L-isoaspartate O-methyltransferase
1972	0	0	0	0	1	1	0	hypothetical protein	hypothetical protein
1970	0	0	0	0	1	1	0	DNA ligase	DNA ligase
1964	0	0	0	0	1	1	0	hypothetical protein	hypothetical protein
1963	0	0	0	0	1	1	0	hypothetical protein	hypothetical protein
1959	0	0	0	0	1	1	0	DNA replication and repair protein RecF	DNA replication and repair protein RecF
1956	0	0	0	0	1	1	0	hypothetical protein	hypothetical protein
1954	0	0	0	0	1	1	0	putative sugar kinase	putative sugar kinase
1951	0	0	0	0	1	1	0	Molybdenum-containing formylmethanofuran dehydrogenase 1 subunit C	Molybdenum-containing formylmethanofuran dehydrogenase 1 subunit C
1949	0	0	0	0	1	1	0	Citrate transporter	Citrate transporter
1936	0	0	0	0	1	1	0	Ribonuclease VapC9	Ribonuclease VapC9
1934	0	0	0	0	1	1	0	eRF1 domain 1	eRF1 domain 1
1930	0	0	0	0	1	1	0	30S ribosomal protein S17e	30S ribosomal protein S17e
1927	0	0	0	0	1	1	0	hypothetical protein	hypothetical protein
1923	0	0	0	0	1	1	0	Photosystem I assembly protein Ycf3	Photosystem I assembly protein Ycf3
1922	0	0	0	0	1	1	0	Tetratricopeptide repeat protein	Tetratricopeptide repeat protein
1921	0	0	0	0	1	1	0	CHAT domain protein	CHAT domain protein
1918	0	0	0	0	1	1	0	hypothetical protein	hypothetical protein
1917	0	0	0	0	1	1	0	hypothetical protein	hypothetical protein
1913	0	0	0	0	1	1	0	hypothetical protein	hypothetical protein
1912	0	0	0	0	1	1	0	Putative ribose 1,5-bisphosphate isomerase	Putative ribose 1,5-bisphosphate isomerase
1908	0	0	0	0	1	1	0	hypothetical protein	hypothetical protein
1906	0	0	0	0	1	1	0	(R)-citramalate synthase CimA	(R)-citramalate synthase CimA
1905	0	0	0	0	1	1	0	CoB--CoM heterodisulfide reductase subunit B	CoB--CoM heterodisulfide reductase subunit B
1900	0	0	0	0	1	1	0	DeoR-like helix-turn-helix domain protein	DeoR-like helix-turn-helix domain protein
1899	0	0	0	0	1	1	0	DeoR-like helix-turn-helix domain protein	DeoR-like helix-turn-helix domain protein
1898	0	0	0	0	1	1	0	DeoR-like helix-turn-helix domain protein	DeoR-like helix-turn-helix domain protein
1894	0	0	0	0	1	1	0	cob(I)alamin adenolsyltransferase/cobinamide ATP-dependent adenolsyltransferase	cob(I)alamin adenolsyltransferase/cobinamide ATP-dependent adenolsyltransferase
1888	0	0	0	0	1	1	0	Sodium Bile acid symporter family protein	Sodium Bile acid symporter family protein
1886	0	0	0	0	1	1	0	Aspartyl/glutamyl-tRNA(Asn/Gln) amidotransferase subunit B	Aspartyl/glutamyl-tRNA(Asn/Gln) amidotransferase subunit B
1883	0	0	0	0	1	1	0	hypothetical protein	hypothetical protein
1881	0	0	0	0	1	1	0	Aspartate aminotransferase	Aspartate aminotransferase
1874	0	0	0	0	1	1	0	Winged helix-turn-helix transcription repressor, HrcA DNA-binding	Winged helix-turn-helix transcription repressor, HrcA DNA-binding
1862	0	0	0	0	1	1	0	FKBP-type peptidyl-prolyl cis-trans isomerase	FKBP-type peptidyl-prolyl cis-trans isomerase
1858	0	0	0	0	1	1	0	Nucleotidyltransferase domain protein	Nucleotidyltransferase domain protein
1856	0	0	0	0	1	1	0	Bifunctional purine biosynthesis protein PurH	Bifunctional purine biosynthesis protein PurH
1850	0	0	0	0	1	1	0	Cyclic pyranopterin monophosphate synthase	Cyclic pyranopterin monophosphate synthase
1847	0	0	0	0	1	1	0	VCP-like ATPase	VCP-like ATPase
1845	0	0	0	0	1	1	0	transcription factor	transcription factor
1838	0	0	0	0	1	1	0	Transglutaminase-like superfamily protein	Transglutaminase-like superfamily protein
1828	0	0	0	0	1	1	0	hypothetical protein	hypothetical protein
1826	0	0	0	0	1	1	0	Ferredoxin	Ferredoxin
1823	0	0	0	0	1	1	0	Vitamin B12-binding protein	Vitamin B12-binding protein
1822	0	0	0	0	1	1	0	pyruvate formate lyase-activating enzyme 1	pyruvate formate lyase-activating enzyme 1
1821	0	0	0	0	1	1	0	DNA gyrase subunit A	DNA gyrase subunit A
1816	0	0	0	0	1	1	0	Minichromosome maintenance protein MCM	Minichromosome maintenance protein MCM
1812	0	0	0	0	1	1	0	chorismate mutase	chorismate mutase
1811	0	0	0	0	1	1	0	endonuclease 4	endonuclease 4
1802	0	0	0	0	1	1	0	Immune inhibitor A peptidase M6	hypothetical protein
1801	0	0	0	0	1	1	0	5-dehydro-2-deoxygluconokinase	5-dehydro-2-deoxygluconokinase
1800	0	0	0	0	1	1	0	Hydroxyacylglutathione hydrolase	Hydroxyacylglutathione hydrolase
1792	0	0	0	0	1	1	0	nitrous-oxide reductase	nitrous-oxide reductase
1791	0	0	0	0	1	1	0	hypothetical protein	hypothetical protein
1788	0	0	0	0	1	1	0	Inositol-1-monophosphatase	Inositol-1-monophosphatase
1787	0	0	0	0	1	1	0	protease 4	protease 4
1784	0	0	0	0	1	1	0	Rubredoxin	Rubredoxin
1783	0	0	0	0	1	1	0	Photosystem I assembly protein Ycf3	Photosystem I assembly protein Ycf3
1779	0	0	0	0	1	1	0	Thrombospondin type 3 repeat protein	Thrombospondin type 3 repeat protein
1778	0	0	0	0	1	1	0	Nitrous-oxide reductase	Nitrous-oxide reductase
1777	0	0	0	0	1	1	0	Septation ring formation regulator EzrA	Septation ring formation regulator EzrA
1776	0	0	0	0	1	1	0	Peptidase family C25	Peptidase family C25
1772	0	0	0	0	1	1	0	hypothetical protein	hypothetical protein
1770	0	0	0	0	1	1	0	hypothetical protein	hypothetical protein
1766	0	0	0	0	1	1	0	CAAX amino terminal protease self- immunity	CAAX amino terminal protease self- immunity
1765	0	0	0	0	1	1	0	CAAX amino terminal protease self- immunity	CAAX amino terminal protease self- immunity
1763	0	0	0	0	1	1	0	hypothetical protein	hypothetical protein
1762	0	0	0	0	1	1	0	hypothetical protein	hypothetical protein
1759	0	0	0	0	1	1	0	Pyruvate synthase subunit PorB	Pyruvate synthase subunit PorB
1750	0	0	0	0	1	1	0	Glutathione-regulated potassium-efflux system protein KefB	Glutathione-regulated potassium-efflux system protein KefB
1748	0	0	0	0	1	1	0	hypothetical protein	hypothetical protein
1747	0	0	0	0	1	1	0	hypothetical protein	hypothetical protein
1745	0	0	0	0	1	1	0	Anion-transporting ATPase	Anion-transporting ATPase
1735	0	0	0	0	1	1	0	hypothetical protein	hypothetical protein
1734	0	0	0	0	1	1	0	chromosome segregation protein	chromosome segregation protein
1732	0	0	0	0	1	1	0	Photosystem I assembly protein Ycf3	Photosystem I assembly protein Ycf3
1728	0	0	0	0	1	1	0	Mevalonate kinase	Mevalonate kinase
1727	0	0	0	0	1	1	0	Ferredoxin	Ferredoxin
1726	0	0	0	0	1	1	0	Phosphoenolpyruvate carboxykinase [GTP]	Phosphoenolpyruvate carboxykinase [GTP]
1723	0	0	0	0	1	1	0	Cell division protein FtsZ	hypothetical protein
1722	0	0	0	0	1	1	0	Cell division protein FtsZ 1	Cell division protein FtsZ 1
1712	0	0	0	0	1	1	0	ATP-binding region	ATP-binding region
1711	0	0	0	0	1	1	0	Glutamine--fructose-6-phosphate aminotransferase [isomerizing]	Glutamine--fructose-6-phosphate aminotransferase [isomerizing]
1709	0	0	0	0	1	1	0	Cobalamin import system permease protein BtuC	Cobalamin import system permease protein BtuC
1708	0	0	0	0	1	1	0	Cobalamin biosynthesis protein CbiB	Cobalamin biosynthesis protein CbiB
1705	0	0	0	0	1	1	0	Tetratricopeptide repeat protein	Tetratricopeptide repeat protein
1703	0	0	0	0	1	1	0	hypothetical protein	hypothetical protein
1702	0	0	0	0	1	1	0	hypothetical protein	hypothetical protein
1701	0	0	0	0	1	1	0	hypothetical protein	hypothetical protein
1699	0	0	0	0	1	1	0	hypothetical protein	hypothetical protein
1698	0	0	0	0	1	1	0	Riboflavin kinase	Riboflavin kinase
1697	0	0	0	0	1	1	0	Diaminopimelate decarboxylase	Diaminopimelate decarboxylase
1696	0	0	0	0	1	1	0	Diaminopimelate decarboxylase	Diaminopimelate decarboxylase
1695	0	0	0	0	1	1	0	Diaminopimelate decarboxylase	Diaminopimelate decarboxylase
1694	0	0	0	0	1	1	0	Putative FKBP-type peptidyl-prolyl cis-trans isomerase	Thioredoxin
1688	0	0	0	0	1	1	0	Bifunctional protein GlmU	Bifunctional protein GlmU
1687	0	0	0	0	1	1	0	UTP--glucose-1-phosphate uridylyltransferase AglF	UTP--glucose-1-phosphate uridylyltransferase AglF
1684	0	0	0	0	1	1	0	hypothetical protein	hypothetical protein
1677	0	0	0	0	1	1	0	putative RNA-binding protein	putative RNA-binding protein
1659	0	0	0	0	1	1	0	hypothetical protein	hypothetical protein
1658	0	0	0	0	1	1	0	hypothetical protein	hypothetical protein
1657	0	0	0	0	1	1	0	Archaeal ATPase	Archaeal ATPase
1653	0	0	0	0	1	1	0	hypothetical protein	hypothetical protein
1649	0	0	0	0	1	1	0	DNA primase small subunit PriS	DNA primase small subunit PriS
1645	0	0	0	0	1	1	0	Inosine-5'-monophosphate dehydrogenase	Inosine-5'-monophosphate dehydrogenase
1644	0	0	0	0	1	1	0	inosine 5'-monophosphate dehydrogenase	Inosine-5'-monophosphate dehydrogenase
1639	0	0	0	0	1	1	0	Segregation and condensation protein A	Segregation and condensation protein A
1636	0	0	0	0	1	1	0	hypothetical protein	hypothetical protein
1635	0	0	0	0	1	1	0	Glycosyltransferase AglD	Glycosyltransferase AglD
1620	0	0	0	0	1	1	0	Transposase IS66 family protein	Transposase IS66 family protein
1609	0	0	0	0	1	1	0	Protein metal binding site	Protein metal binding site
1608	0	0	0	0	1	1	0	N-6 DNA Methylase	N-6 DNA Methylase
1607	0	0	0	0	1	1	0	Zinc metalloprotease	Zinc metalloprotease
1598	0	0	0	0	1	1	0	flagellar MS-ring protein	flagellar MS-ring protein
1591	0	0	0	0	1	1	0	Shikimate kinase	Shikimate kinase
1590	0	0	0	0	1	1	0	lipoprotein NlpI	lipoprotein NlpI
1589	0	0	0	0	1	1	0	Photosystem I assembly protein Ycf3	Photosystem I assembly protein Ycf3
1588	0	0	0	0	1	1	0	Photosystem I assembly protein Ycf3	Photosystem I assembly protein Ycf3
1587	0	0	0	0	1	1	0	Photosystem I assembly protein Ycf3	Photosystem I assembly protein Ycf3
1580	0	0	0	0	1	1	0	NMD3 family protein	NMD3 family protein
1578	0	0	0	0	1	1	0	CAAX amino terminal protease self- immunity	CAAX amino terminal protease self- immunity
1574	0	0	0	0	1	1	0	Short chain isoprenyl diphosphate synthase	Short chain isoprenyl diphosphate synthase
1572	0	0	0	0	1	1	0	23S rRNA (uracil(747)-C(5))-methyltransferase	23S rRNA (uracil(747)-C(5))-methyltransferase
1570	0	0	0	0	1	1	0	Nickel uptake substrate-specific transmembrane region	Nickel uptake substrate-specific transmembrane region
1568	0	0	0	0	1	1	0	Pyrolysin precursor	Pyrolysin precursor
1567	0	0	0	0	1	1	0	hypothetical protein	60Kd inner membrane protein
1562	0	0	0	0	1	1	0	hypothetical protein	hypothetical protein
1561	0	0	0	0	1	1	0	Protein metal binding site	Protein metal binding site
1558	0	0	0	0	1	1	0	hypothetical protein	Glycosyltransferase AglE
1555	0	0	0	0	1	1	0	D-inositol-3-phosphate glycosyltransferase	D-inositol-3-phosphate glycosyltransferase
1554	0	0	0	0	1	1	0	D-inositol-3-phosphate glycosyltransferase	D-inositol-3-phosphate glycosyltransferase
1553	0	0	0	0	1	1	0	Glycosyltransferase Gtf1	Glycosyltransferase Gtf1
1552	0	0	0	0	1	1	0	D-inositol-3-phosphate glycosyltransferase	D-inositol-3-phosphate glycosyltransferase
1551	0	0	0	0	1	1	0	Trehalose synthase	Trehalose synthase
1550	0	0	0	0	1	1	0	D-inositol-3-phosphate glycosyltransferase	Glycosyltransferase Gtf1
1540	0	0	0	0	1	1	0	molybdopterin-guanine dinucleotide biosynthesis protein B	molybdopterin-guanine dinucleotide biosynthesis protein B
1537	0	0	0	0	1	1	0	hypothetical protein	hypothetical protein
1535	0	0	0	0	1	1	0	Archaea bacterial proteins of unknown function	Archaea bacterial proteins of unknown function
1533	0	0	0	0	1	1	0	hypothetical protein	hypothetical protein
1532	0	0	0	0	1	1	0	Protein metal binding site	Protein metal binding site
1525	0	0	0	0	1	1	0	Cobalamin import ATP-binding protein BtuD	Cobalamin import ATP-binding protein BtuD
1524	0	0	0	0	1	1	0	putative ABC transporter ATP-binding protein	putative ABC transporter ATP-binding protein
1523	0	0	0	0	1	1	0	putative ABC transporter ATP-binding protein	putative ABC transporter ATP-binding protein
1521	0	0	0	0	1	1	0	putative ABC transporter ATP-binding protein	putative ABC transporter ATP-binding protein
1513	0	0	0	0	1	1	0	Rhomboid protease GlpG	Rhomboid protease GlpG
1508	0	0	0	0	1	1	0	Ubiquinone biosynthesis O-methyltransferase	Ubiquinone biosynthesis O-methyltransferase
1503	0	0	0	0	1	1	0	Indole-3-glycerol phosphate synthase	Indole-3-glycerol phosphate synthase
1502	0	0	0	0	1	1	0	Indole-3-glycerol phosphate synthase	Indole-3-glycerol phosphate synthase
1497	0	0	0	0	1	1	0	Methionine aminopeptidase	Methionine aminopeptidase
1490	0	0	0	0	1	1	0	RDD family protein	RDD family protein
1489	0	0	0	0	1	1	0	RDD family protein	RDD family protein
1488	0	0	0	0	1	1	0	RDD family protein	RDD family protein
1486	0	0	0	0	1	1	0	Glycosyltransferase AglE	Glycosyltransferase AglE
1485	0	0	0	0	1	1	0	Glycosyltransferase AglE	Glycosyltransferase AglE
1480	0	0	0	0	1	1	0	hypothetical protein	hypothetical protein
1474	0	0	0	0	1	1	0	putative methyltransferase	putative methyltransferase
1458	0	0	0	0	1	1	0	hypothetical protein	Nickel uptake substrate-specific transmembrane region
1449	0	0	0	0	1	1	0	ATP-dependent DNA helicase	ATP-dependent DNA helicase
1442	0	0	0	0	1	1	0	Dihydroneopterin monophosphate aldolase	Dihydroneopterin monophosphate aldolase
1441	0	0	0	0	1	1	0	Dihydroneopterin monophosphate aldolase	Dihydroneopterin monophosphate aldolase
1435	0	0	0	0	1	1	0	putative cobalt-precorrin-6Y C(15)-methyltransferase [decarboxylating]	Ubiquinone/menaquinone biosynthesis C-methyltransferase UbiE
1434	0	0	0	0	1	1	0	Ubiquinone biosynthesis O-methyltransferase	Ubiquinone biosynthesis O-methyltransferase
865	0	0	0	0	2	2	0	hypothetical protein	hypothetical protein	hypothetical protein	hypothetical protein
863	0	0	0	0	2	2	0	hypothetical protein	hypothetical protein	hypothetical protein	hypothetical protein
862	0	0	0	0	2	2	0	hypothetical protein	hypothetical protein	hypothetical protein	hypothetical protein
861	0	0	0	0	2	2	0	hypothetical protein	hypothetical protein	hypothetical protein	hypothetical protein
859	0	0	0	0	2	2	0	Hydroxyacylglutathione hydrolase	metal-dependent hydrolase	metal-dependent hydrolase	Hydroxyacylglutathione hydrolase
858	0	0	0	0	2	2	0	hypothetical protein	hypothetical protein	hypothetical protein	hypothetical protein
854	0	0	0	0	2	2	0	ABC-2 type transporter	ABC-2 type transporter	ABC-2 type transporter	ABC-2 type transporter
847	0	0	0	0	2	2	0	Plasmid pRiA4b ORF-3-like protein	Plasmid pRiA4b ORF-3-like protein	Plasmid pRiA4b ORF-3-like protein	Plasmid pRiA4b ORF-3-like protein
834	0	0	0	0	2	2	0	hypothetical protein	tRNA(fMet)-specific endonuclease VapC	tRNA(fMet)-specific endonuclease VapC	hypothetical protein
828	0	0	0	0	2	2	0	KaiC	KaiC	hypothetical protein	KaiC
801	0	0	0	0	2	2	0	putative nucleotide-binding protein, containing PIN domain	putative nucleotide-binding protein, containing PIN domain	putative nucleotide-binding protein, containing PIN domain	putative nucleotide-binding protein, containing PIN domain
714	0	0	0	0	2	2	0	hypothetical protein	hypothetical protein	hypothetical protein	hypothetical protein
680	0	0	0	0	2	2	0	Transthyretin-like family protein	Transthyretin-like family protein	hypothetical protein	hypothetical protein
570	0	0	0	0	2	2	0	Transcriptional regulator MntR	Transcriptional regulator MntR	Transcriptional regulator MntR	Transcriptional regulator MntR
372	0	0	0	0	3	3	0	hypothetical protein	hypothetical protein	hypothetical protein	hypothetical protein	hypothetical protein	hypothetical protein
371	0	0	0	0	3	3	0	4-O-beta-D-mannosyl-D-glucose phosphorylase	4-O-beta-D-mannosyl-D-glucose phosphorylase	4-O-beta-D-mannosyl-D-glucose phosphorylase	4-O-beta-D-mannosyl-D-glucose phosphorylase	4-O-beta-D-mannosyl-D-glucose phosphorylase	4-O-beta-D-mannosyl-D-glucose phosphorylase
980	0	0	0	0	2	1	0	Zinc transporter ZitB	Zinc transporter ZitB	Zinc transporter ZitB
955	0	0	0	0	2	1	0	hypothetical protein	hypothetical protein	hypothetical protein
936	0	0	0	0	2	1	0	Photosystem I assembly protein Ycf3	Photosystem I assembly protein Ycf3	Photosystem I assembly protein Ycf3
935	0	0	0	0	2	1	0	Photosystem I assembly protein Ycf3	Photosystem I assembly protein Ycf3	Photosystem I assembly protein Ycf3
1430	0	0	0	0	2	1	0	hypothetical protein	hypothetical protein	hypothetical protein
1429	0	0	0	0	2	1	0	hypothetical protein	Ribbon-helix-helix protein, copG family	Ribbon-helix-helix protein, copG family
1428	0	0	0	0	2	1	0	Acetyltransferase (GNAT) family protein	Acetyltransferase (GNAT) family protein	Acetyltransferase (GNAT) family protein
1424	0	0	0	0	2	1	0	Bacterial type II secretion system protein F domain protein	Bacterial type II secretion system protein F domain protein	Bacterial type II secretion system protein F domain protein
1414	0	0	0	0	2	1	0	hypothetical protein	hypothetical protein	hypothetical protein
1369	0	0	0	0	2	1	0	HEAT repeat protein	HEAT repeat protein	HEAT repeat protein
1355	0	0	0	0	2	1	0	hypothetical protein	hypothetical protein	hypothetical protein
1354	0	0	0	0	2	1	0	hypothetical protein	hypothetical protein	hypothetical protein
1350	0	0	0	0	2	1	0	Coenzyme F420 hydrogenase subunit gamma	CoB--CoM heterodisulfide reductase iron-sulfur subunit A	CoB--CoM heterodisulfide reductase iron-sulfur subunit A
1304	0	0	0	0	2	1	0	hypothetical protein	hypothetical protein	hypothetical protein
1295	0	0	0	0	2	1	0	putative nucleotide-binding protein, containing PIN domain	putative nucleotide-binding protein, containing PIN domain	putative nucleotide-binding protein, containing PIN domain
1281	0	0	0	0	2	1	0	hypothetical protein	hypothetical protein	hypothetical protein
1251	0	0	0	0	2	1	0	putative regulator PrlF	hypothetical protein	putative regulator PrlF
1241	0	0	0	0	2	1	0	mechanosensitive channel MscS	Mechanosensitive ion channel	Mechanosensitive ion channel
1181	0	0	0	0	2	1	0	Tk-subtilisin precursor	Tk-subtilisin precursor	Tk-subtilisin precursor
1142	0	0	0	0	2	1	0	CoB--CoM heterodisulfide reductase iron-sulfur subunit D	CoB--CoM heterodisulfide reductase iron-sulfur subunit D	CoB--CoM heterodisulfide reductase iron-sulfur subunit D
1072	0	0	0	0	2	1	0	V-type ATP synthase subunit I	V-type ATP synthase subunit I	V-type ATP synthase subunit I
1062	0	0	0	0	2	1	0	hypothetical protein	hypothetical protein	hypothetical protein
1039	0	0	0	0	2	1	0	3-phenylpropionate-dihydrodiol/cinnamic acid-dihydrodiol dehydrogenase	3-phenylpropionate-dihydrodiol/cinnamic acid-dihydrodiol dehydrogenase	3-phenylpropionate-dihydrodiol/cinnamic acid-dihydrodiol dehydrogenase
1005	0	0	0	0	2	1	0	Diaminopimelate decarboxylase	Diaminopimelate decarboxylase	Diaminopimelate decarboxylase
370	0	0	0	1	4	1	0	hypothetical protein	Transposase	Transposase	hypothetical protein	Transposase	Transposase
860	0	0	0	0	3	1	0	Isoprenylcysteine carboxyl methyltransferase (ICMT) family protein	Isoprenylcysteine carboxyl methyltransferase (ICMT) family protein	Isoprenylcysteine carboxyl methyltransferase (ICMT) family protein	Isoprenylcysteine carboxyl methyltransferase (ICMT) family protein
809	0	0	0	0	3	1	0	DNA repair and recombination protein RadB	Circadian clock protein kinase KaiC	DNA repair and recombination protein RadB	DNA repair and recombination protein RadB
638	0	0	0	0	3	1	0	hypothetical protein	hypothetical protein	hypothetical protein	hypothetical protein

## Sheet: Core_Alti_1
Bins	MSI_SM1	CG_SM1	IMC4_SM1	WOR_SM1_SCG	WOR_SM1_79	WOR_SM1_86-2	pMC2A384	Annotations
2216	1	1	0	0	0	0	0	Sulfhydrogenase 1 subunit gamma	Sulfhydrogenase 1 subunit gamma
2215	1	1	0	0	0	0	0	Major Facilitator Superfamily protein	Major Facilitator Superfamily protein
2213	1	1	0	0	0	0	0	hypothetical protein	hypothetical protein
2211	1	1	0	0	0	0	0	Transcription elongation factor Spt5	Transcription elongation factor Spt5
2209	1	1	0	0	0	0	0	Arginine--tRNA ligase	Arginine--tRNA ligase
2207	1	1	0	0	0	0	0	thiamine biosynthesis protein ThiI	tRNA sulfurtransferase
2205	1	1	0	0	0	0	0	Replication factor A	Replication factor A
2203	1	1	0	0	0	0	0	Hydantoinase/oxoprolinase	Hydantoinase/oxoprolinase
2197	1	1	0	0	0	0	0	Acetyl-coenzyme A synthetase	Acetyl-coenzyme A synthetase
2196	1	1	0	0	0	0	0	hypothetical protein	hypothetical protein
2194	1	1	0	0	0	0	0	hypothetical protein	hypothetical protein
2191	1	1	0	0	0	0	0	Transcription factor E	Transcription factor E
2188	1	1	0	0	0	0	0	Molybdate/tungstate transport system permease protein WtpB	Molybdate/tungstate transport system permease protein WtpB
2185	1	1	0	0	0	0	0	hypothetical protein	hypothetical protein
2182	1	1	0	0	0	0	0	hypothetical protein	Cytidylate kinase
2178	1	1	0	0	0	0	0	DNA-directed RNA polymerase subunit A''	DNA-directed RNA polymerase subunit A''
2177	1	1	0	0	0	0	0	50S ribosomal protein L30e	50S ribosomal protein L30e
2176	1	1	0	0	0	0	0	transcription elongation factor NusA-like protein	hypothetical protein
2173	1	1	0	0	0	0	0	putative carbohydrate kinase	ATP-dependent (S)-NAD(P)H-hydrate dehydratase
2171	1	1	0	0	0	0	0	rRNA (cytosine-C(5)-)-methyltransferase RsmF	Ribosomal RNA small subunit methyltransferase F
2170	1	1	0	0	0	0	0	NADH:ubiquinone oxidoreductase subunit J	NADH:ubiquinone oxidoreductase subunit J
2168	1	1	0	0	0	0	0	hypothetical protein	hypothetical protein
2162	1	1	0	0	0	0	0	Zinc metalloprotease	Zinc metalloprotease
2158	1	1	0	0	0	0	0	putative NOP5 family protein	putative NOP5 family protein
2156	1	1	0	0	0	0	0	Ribonuclease P protein component 4	Ribonuclease P protein component 4
2155	1	1	0	0	0	0	0	Methylated-DNA--protein-cysteine methyltransferase	Methylated-DNA--protein-cysteine methyltransferase
2151	1	1	0	0	0	0	0	hypothetical protein	hypothetical protein
2150	1	1	0	0	0	0	0	Amylo-alpha-1,6-glucosidase	Amylo-alpha-1,6-glucosidase
2149	1	1	0	0	0	0	0	hypothetical protein	hypothetical protein
2147	1	1	0	0	0	0	0	Carbohydrate phosphorylase	Carbohydrate phosphorylase
2145	1	1	0	0	0	0	0	putative thymidylate kinase	putative thymidylate kinase
2143	1	1	0	0	0	0	0	30S ribosomal protein S13	30S ribosomal protein S13
2142	1	1	0	0	0	0	0	30S ribosomal protein S4	30S ribosomal protein S4
2141	1	1	0	0	0	0	0	30S ribosomal protein S11	30S ribosomal protein S11
2140	1	1	0	0	0	0	0	50S ribosomal protein L13	50S ribosomal protein L13
2137	1	1	0	0	0	0	0	inosine 5'-monophosphate dehydrogenase	inosine 5'-monophosphate dehydrogenase
2136	1	1	0	0	0	0	0	hypothetical protein	hypothetical protein
2135	1	1	0	0	0	0	0	hypothetical protein	hypothetical protein
2134	1	1	0	0	0	0	0	Threonylcarbamoyl-AMP synthase	Threonylcarbamoyl-AMP synthase
2133	1	1	0	0	0	0	0	DNA polymerase II large subunit	DNA polymerase II large subunit
2129	1	1	0	0	0	0	0	hypothetical protein	hypothetical protein
2128	1	1	0	0	0	0	0	tRNA-splicing ligase RtcB	tRNA-splicing ligase RtcB
2123	1	1	0	0	0	0	0	hypothetical protein	D-3-phosphoglycerate dehydrogenase
2122	1	1	0	0	0	0	0	NYN domain protein	NYN domain protein
2121	1	1	0	0	0	0	0	Tetrahydromethanopterin:alpha-L-glutamate ligase	Tetrahydromethanopterin:alpha-L-glutamate ligase
2120	1	1	0	0	0	0	0	3-dehydroquinate dehydratase	3-dehydroquinate dehydratase
2118	1	1	0	0	0	0	0	Copper-exporting P-type ATPase B	Copper-exporting P-type ATPase B
2115	1	1	0	0	0	0	0	hypothetical protein	hypothetical protein
2114	1	1	0	0	0	0	0	hypothetical protein	hypothetical protein
2110	1	1	0	0	0	0	0	putative tRNA pseudouridine synthase D	putative tRNA pseudouridine synthase D
2109	1	1	0	0	0	0	0	hypothetical protein	hypothetical protein
2106	1	1	0	0	0	0	0	hypothetical protein	hypothetical protein
2105	1	1	0	0	0	0	0	xanthine-guanine phosphoribosyltransferase	Xanthine phosphoribosyltransferase
2104	1	1	0	0	0	0	0	Type-1 restriction enzyme MjaXIP specificity protein	EcoKI restriction-modification system protein HsdS
2103	1	1	0	0	0	0	0	type I restriction enzyme EcoKI subunit R	UvrABC system protein B
2102	1	1	0	0	0	0	0	Archaeal holliday junction resolvase (hjc)	Archaeal holliday junction resolvase (hjc)
2099	1	1	0	0	0	0	0	Replication factor C large subunit	Replication factor C large subunit
2098	1	1	0	0	0	0	0	hypothetical protein	hypothetical protein
2097	1	1	0	0	0	0	0	hypothetical protein	hypothetical protein
2096	1	1	0	0	0	0	0	50S ribosomal protein L32e	50S ribosomal protein L32e
2090	1	1	0	0	0	0	0	2-C-methyl-D-erythritol 4-phosphate cytidylyltransferase	2-C-methyl-D-erythritol 4-phosphate cytidylyltransferase
2077	1	1	0	0	0	0	0	hypothetical protein	hypothetical protein
2075	1	1	0	0	0	0	0	hypothetical protein	hypothetical protein
2073	1	1	0	0	0	0	0	hypothetical protein	NPCBM-associated, NEW3 domain of alpha-galactosidase
2069	1	1	0	0	0	0	0	hypothetical protein	lineage-specific thermal regulator protein
2067	1	1	0	0	0	0	0	argininosuccinate synthase	Argininosuccinate synthase
2056	1	1	0	0	0	0	0	Nucleotidyltransferase domain protein	Nucleotidyltransferase domain protein
2052	1	1	0	0	0	0	0	Histone deacetylase domain protein	Histone deacetylase domain protein
2050	1	1	0	0	0	0	0	Isoleucine--tRNA ligase	Isoleucine--tRNA ligase
2040	1	1	0	0	0	0	0	von Willebrand factor type A domain protein	hypothetical protein
2035	1	1	0	0	0	0	0	Translation initiation factor 2 subunit alpha	Translation initiation factor 2 subunit alpha
2025	1	1	0	0	0	0	0	Transposase DDE domain protein	Transposase DDE domain protein
2018	1	1	0	0	0	0	0	Multidrug resistance protein MdtC	preprotein translocase subunit SecF
2014	1	1	0	0	0	0	0	hypothetical protein	hypothetical protein
2009	1	1	0	0	0	0	0	DNA-dependent helicase II	RecBCD enzyme subunit RecB
2002	1	1	0	0	0	0	0	hypothetical protein	hypothetical protein
2001	1	1	0	0	0	0	0	CRISPR-associated nuclease/helicase Cas3	CRISPR-associated nuclease/helicase Cas3
1998	1	1	0	0	0	0	0	Molybdate/tungstate-binding protein WtpA precursor	Molybdate/tungstate-binding protein WtpA precursor
1993	1	1	0	0	0	0	0	hypothetical protein	hypothetical protein
1992	1	1	0	0	0	0	0	Ribose 1,5-bisphosphate isomerase	Ribose 1,5-bisphosphate isomerase
1985	1	1	0	0	0	0	0	30S ribosomal protein S2	30S ribosomal protein S2
1983	1	1	0	0	0	0	0	hypothetical protein	hypothetical protein
1982	1	1	0	0	0	0	0	50S ribosomal protein L34e	50S ribosomal protein L34e
1979	1	1	0	0	0	0	0	Threonine--tRNA ligase	Threonine--tRNA ligase
1975	1	1	0	0	0	0	0	imidazole glycerol phosphate synthase subunit HisH	Imidazole glycerol phosphate synthase subunit HisH
1974	1	1	0	0	0	0	0	putative ATP-dependent protease	putative ATP-dependent protease
1969	1	1	0	0	0	0	0	tRNA (guanine(10)-N2)-dimethyltransferase	tRNA (guanine(10)-N2)-dimethyltransferase
1967	1	1	0	0	0	0	0	Chlorinase	Chlorinase
1960	1	1	0	0	0	0	0	5-formaminoimidazole-4-carboxamide-1-(beta)-D- ribofuranosyl 5'-monophosphate synthetase	5-formaminoimidazole-4-carboxamide-1-(beta)-D- ribofuranosyl 5'-monophosphate synthetase
1957	1	1	0	0	0	0	0	N-6 DNA Methylase	N-6 DNA Methylase
1950	1	1	0	0	0	0	0	Molybdenum-containing formylmethanofuran dehydrogenase 1 subunit C	Molybdenum-containing formylmethanofuran dehydrogenase 1 subunit C
1948	1	1	0	0	0	0	0	hypothetical protein	hypothetical protein
1943	1	1	0	0	0	0	0	PRC-barrel domain protein	PRC-barrel domain protein
1942	1	1	0	0	0	0	0	putative inorganic polyphosphate/ATP-NAD kinase	putative inorganic polyphosphate/ATP-NAD kinase
1939	1	1	0	0	0	0	0	hypothetical protein	hypothetical protein
1935	1	1	0	0	0	0	0	hypothetical protein	hypothetical protein
1928	1	1	0	0	0	0	0	queuosine biosynthesis protein QueC	7-cyano-7-deazaguanine synthase
1903	1	1	0	0	0	0	0	dTDP-4-dehydrorhamnose reductase	GDP-L-fucose synthase
1897	1	1	0	0	0	0	0	hypothetical protein	hypothetical protein
1895	1	1	0	0	0	0	0	hypothetical protein	hypothetical protein
1889	1	1	0	0	0	0	0	ATPase family associated with various cellular activities (AAA)	ATPase family associated with various cellular activities (AAA)
1877	1	1	0	0	0	0	0	Anthranilate synthase component 2	Anthranilate synthase component 2
1876	1	1	0	0	0	0	0	Putative FKBP-type peptidyl-prolyl cis-trans isomerase	Putative FKBP-type peptidyl-prolyl cis-trans isomerase
1872	1	1	0	0	0	0	0	50S ribosomal protein L40e	50S ribosomal protein L40e
1867	1	1	0	0	0	0	0	putative HAD-hydrolase	putative HAD-hydrolase
1860	1	1	0	0	0	0	0	hypothetical protein	hypothetical protein
1854	1	1	0	0	0	0	0	Signal recognition particle 54 kDa protein	Signal recognition particle 54 kDa protein
1853	1	1	0	0	0	0	0	putative NH(3)-dependent NAD(+) synthetase	putative NH(3)-dependent NAD(+) synthetase
1844	1	1	0	0	0	0	0	protease TldD	protease TldD
1843	1	1	0	0	0	0	0	S-adenosylmethionine synthase	S-adenosylmethionine synthase
1837	1	1	0	0	0	0	0	Transglutaminase-like superfamily protein	Transglutaminase-like superfamily protein
1835	1	1	0	0	0	0	0	Transglutaminase-like superfamily protein	Transglutaminase-like superfamily protein
1832	1	1	0	0	0	0	0	imidazoleglycerol-phosphate dehydratase	Imidazoleglycerol-phosphate dehydratase
1831	1	1	0	0	0	0	0	hypothetical protein	hypothetical protein
1830	1	1	0	0	0	0	0	hypothetical protein	hypothetical protein
1827	1	1	0	0	0	0	0	Zinc-containing ferredoxin-1	Zinc-containing ferredoxin-1
1817	1	1	0	0	0	0	0	V-type ATP synthase subunit I	V-type ATP synthase subunit I
1814	1	1	0	0	0	0	0	phospho-N-acetylmuramoyl-pentapeptide- transferase	Phospho-N-acetylmuramoyl-pentapeptide- transferase
1810	1	1	0	0	0	0	0	endonuclease IV	endonuclease 4
1809	1	1	0	0	0	0	0	hypothetical protein	hypothetical protein
1807	1	1	0	0	0	0	0	phosphoribosylformylglycinamidine synthase I	Phosphoribosylformylglycinamidine synthase 1
1806	1	1	0	0	0	0	0	hypothetical protein	hypothetical protein
1804	1	1	0	0	0	0	0	putative bifunctional tRNA threonylcarbamoyladenosine biosynthesis protein	putative bifunctional tRNA threonylcarbamoyladenosine biosynthesis protein
1797	1	1	0	0	0	0	0	heat shock protein GrpE	Protein GrpE
1796	1	1	0	0	0	0	0	V-type ATP synthase subunit F	V-type ATP synthase subunit F
1795	1	1	0	0	0	0	0	hypothetical protein	hypothetical protein
1794	1	1	0	0	0	0	0	Acetyltransferase (GNAT) family protein	Acetyltransferase (GNAT) family protein
1790	1	1	0	0	0	0	0	hypothetical protein	hypothetical protein
1785	1	1	0	0	0	0	0	lipoprotein NlpI	lipoprotein NlpI
1758	1	1	0	0	0	0	0	chaperone protein DnaJ	Chaperone protein DnaJ
1757	1	1	0	0	0	0	0	hypothetical protein	hypothetical protein
1755	1	1	0	0	0	0	0	Trehalose synthase	Glycogen synthase
1754	1	1	0	0	0	0	0	formyltetrahydrofolate deformylase	Methionyl-tRNA formyltransferase
1753	1	1	0	0	0	0	0	tRNA-splicing endonuclease	tRNA-splicing endonuclease
1751	1	1	0	0	0	0	0	high-affinity zinc transporter membrane component	high-affinity zinc transporter membrane component
1749	1	1	0	0	0	0	0	glutathione-regulated potassium-efflux system protein KefB	Glutathione-regulated potassium-efflux system protein KefB
1741	1	1	0	0	0	0	0	hypothetical protein	hypothetical protein
1740	1	1	0	0	0	0	0	30S ribosomal protein S3	30S ribosomal protein S3
1738	1	1	0	0	0	0	0	50S ribosomal protein L22P	50S ribosomal protein L22P
1733	1	1	0	0	0	0	0	hypothetical protein	hypothetical protein
1714	1	1	0	0	0	0	0	hypothetical protein	hypothetical protein
1710	1	1	0	0	0	0	0	asparagine synthetase B	asparagine synthetase B
1707	1	1	0	0	0	0	0	cobalamin biosynthesis protein	Cobalamin biosynthesis protein CbiB
1704	1	1	0	0	0	0	0	Ribonuclease P protein component 3	Ribonuclease P protein component 3
1683	1	1	0	0	0	0	0	hypothetical protein	hypothetical protein
1678	1	1	0	0	0	0	0	IS1 transposase	IS1 transposase
1673	1	1	0	0	0	0	0	methyltetrahydrofolate:corrinoid/iron-sulfur protein methyltransferase	methyltetrahydrofolate:corrinoid/iron-sulfur protein methyltransferase
1672	1	1	0	0	0	0	0	Glucose-6-phosphate isomerase	Glucose-6-phosphate isomerase
1671	1	1	0	0	0	0	0	ribulose-phosphate 3-epimerase	ribulose-phosphate 3-epimerase
1669	1	1	0	0	0	0	0	Phenylalanine--tRNA ligase beta subunit	Phenylalanine--tRNA ligase beta subunit
1667	1	1	0	0	0	0	0	Peptide chain release factor subunit 1	Peptide chain release factor subunit 1
1661	1	1	0	0	0	0	0	hypothetical protein	hypothetical protein
1654	1	1	0	0	0	0	0	phosphoribosylformylglycinamidine synthase II	Phosphoribosylformylglycinamidine synthase 2
1652	1	1	0	0	0	0	0	hypothetical protein	hypothetical protein
1650	1	1	0	0	0	0	0	hypothetical protein	hypothetical protein
1648	1	1	0	0	0	0	0	DNA primase small subunit PriS	DNA primase small subunit PriS
1646	1	1	0	0	0	0	0	Ribose-5-phosphate isomerase A	Ribose-5-phosphate isomerase A
1641	1	1	0	0	0	0	0	Inosine-5'-monophosphate dehydrogenase	Inosine-5'-monophosphate dehydrogenase
1633	1	1	0	0	0	0	0	hypothetical protein	hypothetical protein
1632	1	1	0	0	0	0	0	CRISPR associated protein Cas6	CRISPR associated protein Cas6
1631	1	1	0	0	0	0	0	hypothetical protein	hypothetical protein
1630	1	1	0	0	0	0	0	CRISPR-associated negative autoregulator DevR/Csa2	hypothetical protein
1629	1	1	0	0	0	0	0	CRISPR-associated protein (Cas_Cas5)	CRISPR-associated protein (Cas_Cas5)
1623	1	1	0	0	0	0	0	hypothetical protein	hypothetical protein
1622	1	1	0	0	0	0	0	Modification methylase MjaI	Modification methylase MjaI
1614	1	1	0	0	0	0	0	Methionine--tRNA ligase	Methionine--tRNA ligase
1606	1	1	0	0	0	0	0	hypothetical protein	hypothetical protein
1605	1	1	0	0	0	0	0	hypothetical protein	hypothetical protein
1596	1	1	0	0	0	0	0	hypothetical protein	PEGA domain protein
1585	1	1	0	0	0	0	0	lipoprotein NlpI	Photosystem I assembly protein Ycf3
1583	1	1	0	0	0	0	0	Lysine--tRNA ligase	Lysine--tRNA ligase
1582	1	1	0	0	0	0	0	RNA polymerase Rpb4	RNA polymerase Rpb4
1581	1	1	0	0	0	0	0	hypothetical protein	hypothetical protein
1579	1	1	0	0	0	0	0	hypothetical protein	L-arabinose transporter permease protein
1577	1	1	0	0	0	0	0	CAAX amino terminal protease self- immunity	CAAX amino terminal protease self- immunity
1576	1	1	0	0	0	0	0	Fumarate hydratase class II	Fumarate hydratase class II
1571	1	1	0	0	0	0	0	Release factor glutamine methyltransferase	23S rRNA m(5)U1939 methyltransferase
1569	1	1	0	0	0	0	0	hypothetical protein	Cna protein B-type domain protein
1565	1	1	0	0	0	0	0	hypothetical protein	hypothetical protein
1564	1	1	0	0	0	0	0	hypothetical protein	hypothetical protein
1563	1	1	0	0	0	0	0	TATA-box-binding protein	TATA-box-binding protein
1556	1	1	0	0	0	0	0	hypothetical protein	hypothetical protein
1542	1	1	0	0	0	0	0	UDP-D-galactose:(glucosyl)lipopolysaccharide-1, 6-D-galactosyltransferase	D-inositol-3-phosphate glycosyltransferase
1541	1	1	0	0	0	0	0	Trehalose synthase	Trehalose synthase
1538	1	1	0	0	0	0	0	molybdopterin-guanine dinucleotide biosynthesis protein B	molybdopterin-guanine dinucleotide biosynthesis protein B
1528	1	1	0	0	0	0	0	hypothetical protein	hypothetical protein
1520	1	1	0	0	0	0	0	Cobalamin import ATP-binding protein BtuD	putative ABC transporter ATP-binding protein
1519	1	1	0	0	0	0	0	Cobalamin import ATP-binding protein BtuD	Cobalamin import ATP-binding protein BtuD
1518	1	1	0	0	0	0	0	putative ABC transporter ATP-binding protein	putative ABC transporter ATP-binding protein
1517	1	1	0	0	0	0	0	Cobalamin import ATP-binding protein BtuD	Cobalamin import ATP-binding protein BtuD
1514	1	1	0	0	0	0	0	30S ribosomal protein S24e	30S ribosomal protein S24e
1510	1	1	0	0	0	0	0	Rhomboid family protein	Rhomboid family protein
1509	1	1	0	0	0	0	0	intramembrane serine protease GlpG	Rhomboid protease GlpG
1505	1	1	0	0	0	0	0	SNARE associated Golgi protein	SNARE associated Golgi protein
1504	1	1	0	0	0	0	0	hypothetical protein	hypothetical protein
1500	1	1	0	0	0	0	0	Indole-3-glycerol phosphate synthase	Indole-3-glycerol phosphate synthase
1499	1	1	0	0	0	0	0	Acetylglutamate kinase	acetylglutamate kinase
1496	1	1	0	0	0	0	0	Xaa-Pro dipeptidase	Xaa-Pro dipeptidase
1494	1	1	0	0	0	0	0	cobaltochelatase subunit CobN	cobaltochelatase subunit CobN
1493	1	1	0	0	0	0	0	cobaltochelatase subunit CobN	cobaltochelatase subunit CobN
1492	1	1	0	0	0	0	0	hypothetical protein	hypothetical protein
1478	1	1	0	0	0	0	0	DNA double-strand break repair Rad50 ATPase	DNA double-strand break repair Rad50 ATPase
1476	1	1	0	0	0	0	0	Type III restriction enzyme, res subunit	Type III restriction enzyme, res subunit
1471	1	1	0	0	0	0	0	Modification methylase MjaV	Modification methylase MjaV
1469	1	1	0	0	0	0	0	Modification methylase MjaI	Modification methylase MjaI
1468	1	1	0	0	0	0	0	Modification methylase MjaV	Modification methylase MjaV
1465	1	1	0	0	0	0	0	coproporphyrinogen III oxidase	(Dimethylallyl)adenosine tRNA methylthiotransferase MiaB
1463	1	1	0	0	0	0	0	Peptidase family M50	Peptidase family M50
1462	1	1	0	0	0	0	0	Late embryogenesis abundant protein	Late embryogenesis abundant protein
1461	1	1	0	0	0	0	0	Transcription initiation factor IIB	Transcription initiation factor IIB
1460	1	1	0	0	0	0	0	Transcription initiation factor IIB	Transcription initiation factor IIB
1459	1	1	0	0	0	0	0	hypothetical protein	hypothetical protein
1457	1	1	0	0	0	0	0	hypothetical protein	hypothetical protein
1456	1	1	0	0	0	0	0	PEGA domain protein	PEGA domain protein
1454	1	1	0	0	0	0	0	hypothetical protein	Chromosome partition protein Smc
1453	1	1	0	0	0	0	0	hypothetical protein	hypothetical protein
1444	1	1	0	0	0	0	0	hypothetical protein	hypothetical protein
1443	1	1	0	0	0	0	0	hypothetical protein	hypothetical protein
1439	1	1	0	0	0	0	0	Dihydroneopterin monophosphate aldolase	Dihydroneopterin monophosphate aldolase
1436	1	1	0	0	0	0	0	hypothetical protein	hypothetical protein
462	3	2	0	0	0	0	0	Acylphosphatase	Acylphosphatase	Acylphosphatase	Acylphosphatase	Acylphosphatase
999	2	1	0	0	0	0	0	Digeranylgeranylglycerophospholipid reductase	Digeranylgeranylglycerophospholipid reductase	Digeranylgeranylglycerophospholipid reductase
994	2	1	0	0	0	0	0	molybdopterin biosynthesis protein MoeA	molybdopterin biosynthesis protein MoeA	molybdopterin biosynthesis protein MoeA
992	2	1	0	0	0	0	0	CCA-adding enzyme	CCA-adding enzyme	CCA-adding enzyme
991	2	1	0	0	0	0	0	hypothetical protein	hypothetical protein	hypothetical protein
990	2	1	0	0	0	0	0	hypothetical protein	hypothetical protein	hypothetical protein
989	2	1	0	0	0	0	0	hypothetical protein	hypothetical protein	hypothetical protein
988	2	1	0	0	0	0	0	hypothetical protein	hypothetical protein	hypothetical protein
987	2	1	0	0	0	0	0	dihydropteroate synthase	dihydropteroate synthase	dihydropteroate synthase
979	2	1	0	0	0	0	0	ferrous iron efflux protein F	ferrous iron efflux protein F	Ferrous-iron efflux pump FieF
976	2	1	0	0	0	0	0	50S ribosomal protein L31e	50S ribosomal protein L31e	50S ribosomal protein L31e
974	2	1	0	0	0	0	0	hypothetical protein	hypothetical protein	hypothetical protein
972	2	1	0	0	0	0	0	Elongation factor 1-alpha	Elongation factor 1-alpha	Elongation factor 1-alpha
963	2	1	0	0	0	0	0	carbamoyl phosphate synthase large subunit	carbamoyl phosphate synthase-like protein	Carbamoyl-phosphate synthase large chain
958	2	1	0	0	0	0	0	Inosine-5'-monophosphate dehydrogenase	Inosine-5'-monophosphate dehydrogenase	Inosine-5'-monophosphate dehydrogenase
953	2	1	0	0	0	0	0	Modification methylase MjaII	Modification methylase MjaII	Modification methylase MjaII
948	2	1	0	0	0	0	0	Fic/DOC family protein	Fic/DOC family protein	Fic/DOC family protein
940	2	1	0	0	0	0	0	hypothetical protein	hypothetical protein	hypothetical protein
939	2	1	0	0	0	0	0	Na(+)-translocating NADH-quinone reductase subunit F	Na(+)-translocating NADH-quinone reductase subunit F	Na(+)-translocating NADH-quinone reductase subunit F
938	2	1	0	0	0	0	0	Prefoldin subunit beta	Prefoldin subunit beta	Prefoldin subunit beta
937	2	1	0	0	0	0	0	shikimate kinase	shikimate kinase	Shikimate kinase
932	2	1	0	0	0	0	0	hypothetical protein	hypothetical protein	hypothetical protein
931	2	1	0	0	0	0	0	NMD3 family protein	NMD3 family protein	NMD3 family protein
930	2	1	0	0	0	0	0	haloacid dehalogenase-like hydrolase	haloacid dehalogenase-like hydrolase	hypothetical protein
929	2	1	0	0	0	0	0	hypothetical protein	hypothetical protein	hypothetical protein
928	2	1	0	0	0	0	0	Geranylgeranyl diphosphate synthase	Geranylgeranyl diphosphate synthase	Geranylgeranyl diphosphate synthase
924	2	1	0	0	0	0	0	Putative ski2-type helicase	Putative ski2-type helicase	Putative ski2-type helicase
922	2	1	0	0	0	0	0	Protein metal binding site	Bacterial Ig-like domain (group 1)	Protein metal binding site
921	2	1	0	0	0	0	0	hypothetical protein	hypothetical protein	hypothetical protein
916	2	1	0	0	0	0	0	UDP-D-galactose:(glucosyl)lipopolysaccharide-1, 6-D-galactosyltransferase	UDP-D-galactose:(glucosyl)lipopolysaccharide-1, 6-D-galactosyltransferase	Trehalose synthase
914	2	1	0	0	0	0	0	Trehalose synthase	Trehalose synthase	Trehalose synthase
913	2	1	0	0	0	0	0	hypothetical protein	hypothetical protein	hypothetical protein
906	2	1	0	0	0	0	0	hypothetical protein	hypothetical protein	hypothetical protein
905	2	1	0	0	0	0	0	30S ribosomal protein S3Ae	30S ribosomal protein S3Ae	30S ribosomal protein S3Ae
903	2	1	0	0	0	0	0	acetylglutamate kinase	acetylglutamate kinase	Acetylglutamate kinase
902	2	1	0	0	0	0	0	Acetylglutamate/acetylaminoadipate kinase	acetylglutamate kinase	Acetylglutamate/acetylaminoadipate kinase
901	2	1	0	0	0	0	0	V-type ATP synthase subunit E	V-type ATP synthase subunit E	V-type ATP synthase subunit E
900	2	1	0	0	0	0	0	Molybdenum-containing formylmethanofuran dehydrogenase 1 subunit C	Molybdenum-containing formylmethanofuran dehydrogenase 1 subunit C	Molybdenum-containing formylmethanofuran dehydrogenase 1 subunit C
899	2	1	0	0	0	0	0	manganese transport transcriptional regulator	manganese transport transcriptional regulator	Transcriptional regulator MntR
896	2	1	0	0	0	0	0	Glycosyltransferase AglE	Glycosyltransferase AglI	Glycosyltransferase AglI
895	2	1	0	0	0	0	0	tRNA (guanine(26)-N(2))-dimethyltransferase	tRNA (guanine(26)-N(2))-dimethyltransferase	tRNA (guanine(26)-N(2))-dimethyltransferase
894	2	1	0	0	0	0	0	hypothetical protein	hypothetical protein	hypothetical protein
893	2	1	0	0	0	0	0	DNA polymerase II small subunit	DNA polymerase II small subunit	DNA polymerase II small subunit
888	2	1	0	0	0	0	0	TraB family protein	TraB family protein	TraB family protein
886	2	1	0	0	0	0	0	hypothetical protein	hypothetical protein	PEGA domain protein
883	2	1	0	0	0	0	0	hypothetical protein	hypothetical protein	hypothetical protein
882	2	1	0	0	0	0	0	L-tyrosine decarboxylase	L-tyrosine decarboxylase	L-tyrosine decarboxylase
881	2	1	0	0	0	0	0	hypothetical protein	hypothetical protein	hypothetical protein
879	2	1	0	0	0	0	0	hypothetical protein	hypothetical protein	hypothetical protein
876	2	1	0	0	0	0	0	hypothetical protein	hypothetical protein	Cohesin domain protein
875	2	1	0	0	0	0	0	hypothetical protein	hypothetical protein	hypothetical protein
874	2	1	0	0	0	0	0	hypothetical protein	hypothetical protein	hypothetical protein
872	2	1	0	0	0	0	0	Ribose-phosphate pyrophosphokinase	Ribose-phosphate pyrophosphokinase	Ribose-phosphate pyrophosphokinase
869	2	1	0	0	0	0	0	hypothetical protein	hypothetical protein	hypothetical protein
1263	2	1	0	0	0	0	0	cell division protein FtsZ	hypothetical protein	Cell division protein FtsZ
1255	2	1	0	0	0	0	0	hypothetical protein	hypothetical protein	hypothetical protein
1247	2	1	0	0	0	0	0	V-type ATP synthase subunit H	V-type ATP synthase subunit H	hypothetical protein
1239	2	1	0	0	0	0	0	Nascent polypeptide-associated complex protein	Nascent polypeptide-associated complex protein	Nascent polypeptide-associated complex protein
1235	2	1	0	0	0	0	0	hypothetical protein	hypothetical protein	hypothetical protein
1231	2	1	0	0	0	0	0	phosphodiesterase	phosphodiesterase	phosphodiesterase
1230	2	1	0	0	0	0	0	50S ribosomal protein L19e	50S ribosomal protein L19e	50S ribosomal protein L19e
1227	2	1	0	0	0	0	0	exosome complex RNA-binding protein Rrp4	exosome complex RNA-binding protein Rrp4	exosome complex RNA-binding protein Rrp4
1224	2	1	0	0	0	0	0	hypothetical protein	hypothetical protein	hypothetical protein
1223	2	1	0	0	0	0	0	50S ribosomal protein L12	50S ribosomal protein L12	50S ribosomal protein L12
1221	2	1	0	0	0	0	0	hypothetical protein	hypothetical protein	hypothetical protein
1218	2	1	0	0	0	0	0	50S ribosomal protein L10	50S ribosomal protein L10	50S ribosomal protein L10
1217	2	1	0	0	0	0	0	DNA primase large subunit PriL	DNA primase large subunit	DNA primase large subunit
1216	2	1	0	0	0	0	0	Prefoldin subunit alpha	Prefoldin subunit alpha	Prefoldin subunit alpha
1213	2	1	0	0	0	0	0	hypothetical protein	hypothetical protein	hypothetical protein
1211	2	1	0	0	0	0	0	hypothetical protein	hypothetical protein	hypothetical protein
1210	2	1	0	0	0	0	0	hypothetical protein	hypothetical protein	hypothetical protein
1208	2	1	0	0	0	0	0	Formate dehydrogenase subunit alpha	Formate dehydrogenase subunit alpha	Formate dehydrogenase subunit alpha
1207	2	1	0	0	0	0	0	Formate dehydrogenase subunit alpha	Formate dehydrogenase subunit alpha	Formate dehydrogenase subunit alpha
1205	2	1	0	0	0	0	0	Cell division protein FtsZ 1	Cell division protein FtsZ 1	Cell division protein FtsZ 1
1204	2	1	0	0	0	0	0	hypothetical protein	hypothetical protein	hypothetical protein
1200	2	1	0	0	0	0	0	hypothetical protein	hypothetical protein	hypothetical protein
1195	2	1	0	0	0	0	0	hypothetical protein	hypothetical protein	hypothetical protein
1194	2	1	0	0	0	0	0	hypothetical protein	hypothetical protein	hypothetical protein
1193	2	1	0	0	0	0	0	hypothetical protein	hypothetical protein	hypothetical protein
1190	2	1	0	0	0	0	0	Protein-export membrane protein SecF	Protein-export membrane protein SecF	Protein-export membrane protein SecF
1188	2	1	0	0	0	0	0	hypothetical protein	hypothetical protein	hypothetical protein
1187	2	1	0	0	0	0	0	PRC-barrel domain protein	hypothetical protein	PRC-barrel domain protein
1185	2	1	0	0	0	0	0	Protein-export membrane protein SecD	Protein-export membrane protein SecD	Protein-export membrane protein SecD
1183	2	1	0	0	0	0	0	C-N hydrolase family amidase	C-N hydrolase family amidase	Formamidase
1180	2	1	0	0	0	0	0	homoserine kinase	hypothetical protein	Homoserine kinase
1179	2	1	0	0	0	0	0	30S ribosomal protein S4e	30S ribosomal protein S4e	30S ribosomal protein S4e
1178	2	1	0	0	0	0	0	branched-chain amino acid aminotransferase	branched-chain amino acid aminotransferase	branched-chain amino acid aminotransferase
1177	2	1	0	0	0	0	0	30S ribosomal protein S6e	30S ribosomal protein S6e	30S ribosomal protein S6e
1176	2	1	0	0	0	0	0	putative translation initiation factor IF-2	putative translation initiation factor IF-2	putative translation initiation factor IF-2
1174	2	1	0	0	0	0	0	hypothetical protein	hypothetical protein	hypothetical protein
1172	2	1	0	0	0	0	0	Pyrolysin precursor	NPCBM-associated, NEW3 domain of alpha-galactosidase	NPCBM-associated, NEW3 domain of alpha-galactosidase
1170	2	1	0	0	0	0	0	hypothetical protein	hypothetical protein	hypothetical protein
1167	2	1	0	0	0	0	0	hypothetical protein	hypothetical protein	hypothetical protein
1165	2	1	0	0	0	0	0	50S ribosomal protein L15P	50S ribosomal protein L15P	50S ribosomal protein L15P
1164	2	1	0	0	0	0	0	50S ribosomal protein L30P	50S ribosomal protein L30P	50S ribosomal protein L30P
1163	2	1	0	0	0	0	0	hypothetical protein	hypothetical protein	hypothetical protein
1162	2	1	0	0	0	0	0	phage shock protein PspA	phage shock protein PspA	Chromosome partition protein Smc
1161	2	1	0	0	0	0	0	Histidine--tRNA ligase	Histidine--tRNA ligase	Histidine--tRNA ligase
1159	2	1	0	0	0	0	0	6-hydroxymethyl-7,8-dihydropterin pyrophosphokinase	6-hydroxymethyl-7,8-dihydropterin pyrophosphokinase	6-hydroxymethyl-7,8-dihydropterin pyrophosphokinase
1158	2	1	0	0	0	0	0	hypothetical protein	hypothetical protein	hypothetical protein
1152	2	1	0	0	0	0	0	DNA-directed RNA polymerase subunit B'	DNA-directed RNA polymerase subunit B'	DNA-directed RNA polymerase subunit B'
1149	2	1	0	0	0	0	0	Tryptophan--tRNA ligase	Tryptophan--tRNA ligase	Tryptophan--tRNA ligase
1147	2	1	0	0	0	0	0	D-tyrosyl-tRNA(Tyr) deacylase	D-tyrosyl-tRNA(Tyr) deacylase	D-tyrosyl-tRNA(Tyr) deacylase
1138	2	1	0	0	0	0	0	2',5' RNA ligase family	2',5' RNA ligase family	2',5' RNA ligase family
1135	2	1	0	0	0	0	0	ATP:dephospho-CoA triphosphoribosyl transferase	ATP:dephospho-CoA triphosphoribosyl transferase	ATP:dephospho-CoA triphosphoribosyl transferase
1134	2	1	0	0	0	0	0	hypothetical protein	hypothetical protein	hypothetical protein
1133	2	1	0	0	0	0	0	Elongation factor 1-beta	Elongation factor 1-beta	Elongation factor 1-beta
1132	2	1	0	0	0	0	0	hypothetical protein	hypothetical protein	hypothetical protein
1131	2	1	0	0	0	0	0	segregation and condensation protein B	segregation and condensation protein B	Segregation and condensation protein B
1126	2	1	0	0	0	0	0	Nitroreductase family protein	nitroreductase A	nitroreductase A
1125	2	1	0	0	0	0	0	Sulfide dehydrogenase subunit alpha precursor	Sulfide dehydrogenase subunit alpha precursor	Sulfide dehydrogenase subunit alpha precursor
1124	2	1	0	0	0	0	0	hypothetical protein	hypothetical protein	hypothetical protein
1123	2	1	0	0	0	0	0	Exosome complex component Rrp4	Exosome complex component Rrp4	Exosome complex component Rrp4
1119	2	1	0	0	0	0	0	hypothetical protein	hypothetical protein	hypothetical protein
1118	2	1	0	0	0	0	0	hypothetical protein	hypothetical protein	hypothetical protein
1115	2	1	0	0	0	0	0	hypothetical protein	hypothetical protein	hypothetical protein
1109	2	1	0	0	0	0	0	HD domain protein	hypothetical protein	HD domain protein
1108	2	1	0	0	0	0	0	hypothetical protein	hypothetical protein	hypothetical protein
1107	2	1	0	0	0	0	0	cob(I)alamin adenolsyltransferase/cobinamide ATP-dependent adenolsyltransferase	cob(I)alamin adenolsyltransferase/cobinamide ATP-dependent adenolsyltransferase	cob(I)alamin adenolsyltransferase/cobinamide ATP-dependent adenolsyltransferase
1106	2	1	0	0	0	0	0	hypothetical protein	hypothetical protein	hypothetical protein
1101	2	1	0	0	0	0	0	hypothetical protein	hypothetical protein	hypothetical protein
1100	2	1	0	0	0	0	0	Aspartate aminotransferase	Aspartate aminotransferase	Aspartate aminotransferase
1096	2	1	0	0	0	0	0	high-affinity zinc transporter periplasmic component	high-affinity zinc transporter periplasmic component	high-affinity zinc transporter periplasmic component
1095	2	1	0	0	0	0	0	hypothetical protein	hypothetical protein	hypothetical protein
1093	2	1	0	0	0	0	0	hypothetical protein	hypothetical protein	hypothetical protein
1092	2	1	0	0	0	0	0	GMP synthase [glutamine-hydrolyzing] subunit B	GMP synthase [glutamine-hydrolyzing] subunit B	hypothetical protein
1090	2	1	0	0	0	0	0	transcription factor	transcription factor	transcription factor
1089	2	1	0	0	0	0	0	hypothetical protein	hypothetical protein	hypothetical protein
1087	2	1	0	0	0	0	0	hypothetical protein	hypothetical protein	Protein archease
1086	2	1	0	0	0	0	0	Imidazole glycerol phosphate synthase subunit HisF	1-(5-phosphoribosyl)-5-[(5- phosphoribosylamino)methylideneamino] imidazole-4-carboxamide isomerase	1-(5-phosphoribosyl)-5-[(5- phosphoribosylamino)methylideneamino] imidazole-4-carboxamide isomerase
1084	2	1	0	0	0	0	0	potassium transporter	potassium transporter	potassium transporter
1082	2	1	0	0	0	0	0	hypothetical protein	hypothetical protein	hypothetical protein
1081	2	1	0	0	0	0	0	tRNA wyosine derivatives biosynthesis protein Taw2	Hexuronic acid methyltransferase AglP	Protein-L-isoaspartate O-methyltransferase
1080	2	1	0	0	0	0	0	Ferredoxin	Ferredoxin	Ferredoxin
1071	2	1	0	0	0	0	0	Minichromosome maintenance protein MCM	Minichromosome maintenance protein MCM	Minichromosome maintenance protein MCM
1070	2	1	0	0	0	0	0	chorismate mutase	chorismate mutase	chorismate mutase
1069	2	1	0	0	0	0	0	V-type ATP synthase subunit C	V-type ATP synthase subunit C	V-type ATP synthase subunit C
1067	2	1	0	0	0	0	0	hydroxyacylglutathione hydrolase	hydroxyacylglutathione hydrolase	Hydroxyacylglutathione hydrolase
1065	2	1	0	0	0	0	0	hypothetical protein	hypothetical protein	hypothetical protein
1064	2	1	0	0	0	0	0	hypothetical protein	hypothetical protein	hypothetical protein
1059	2	1	0	0	0	0	0	hypothetical protein	hypothetical protein	phosphatase YcdX
1058	2	1	0	0	0	0	0	hypothetical protein	hypothetical protein	hypothetical protein
1057	2	1	0	0	0	0	0	protease 4	protease 4	protease 4
1056	2	1	0	0	0	0	0	Endoribonuclease Nob1	Endoribonuclease Nob1	Endoribonuclease Nob1
1055	2	1	0	0	0	0	0	Dihydroneopterin 2',3'-cyclic phosphate phosphodiesterase	Dihydroneopterin 2',3'-cyclic phosphate phosphodiesterase	Dihydroneopterin 2',3'-cyclic phosphate phosphodiesterase
1051	2	1	0	0	0	0	0	Phosphate transporter family protein	Phosphate transporter family protein	Phosphate transporter family protein
1048	2	1	0	0	0	0	0	UDP-N-acetyl-D-mannosamine dehydrogenase	UDP-N-acetyl-D-mannosamine dehydrogenase	UDP-N-acetyl-D-mannosamine dehydrogenase
1047	2	1	0	0	0	0	0	hypothetical protein	hypothetical protein	hypothetical protein
1046	2	1	0	0	0	0	0	CAAX amino terminal protease self- immunity	CAAX amino terminal protease self- immunity	CAAX amino terminal protease self- immunity
1042	2	1	0	0	0	0	0	hypothetical protein	hypothetical protein	hypothetical protein
1041	2	1	0	0	0	0	0	hypothetical protein	hypothetical protein	hypothetical protein
1038	2	1	0	0	0	0	0	MazG nucleotide pyrophosphohydrolase domain protein	hypothetical protein	MazG nucleotide pyrophosphohydrolase domain protein
1037	2	1	0	0	0	0	0	hypothetical protein	hypothetical protein	hypothetical protein
1036	2	1	0	0	0	0	0	30S ribosomal protein S17P	30S ribosomal protein S17P	30S ribosomal protein S17P
1034	2	1	0	0	0	0	0	50S ribosomal protein L2	50S ribosomal protein L2	50S ribosomal protein L2
1033	2	1	0	0	0	0	0	50S ribosomal protein L4	50S ribosomal protein L4	50S ribosomal protein L4
1032	2	1	0	0	0	0	0	hypothetical protein	hypothetical protein	hypothetical protein
1031	2	1	0	0	0	0	0	hypothetical protein	hypothetical protein	2,3-bisphosphoglycerate-dependent phosphoglycerate mutase
1030	2	1	0	0	0	0	0	Bifunctional thiamine biosynthesis protein ThiDN	Bifunctional thiamine biosynthesis protein ThiDN	Bifunctional thiamine biosynthesis protein ThiDN
1029	2	1	0	0	0	0	0	hypothetical protein	hypothetical protein	hypothetical protein
1028	2	1	0	0	0	0	0	hypothetical protein	hypothetical protein	hypothetical protein
1027	2	1	0	0	0	0	0	hypothetical protein	hypothetical protein	shikimate kinase
1026	2	1	0	0	0	0	0	hypothetical protein	hypothetical protein	hypothetical protein
1025	2	1	0	0	0	0	0	Mevalonate kinase	Mevalonate kinase	Mevalonate kinase
1024	2	1	0	0	0	0	0	hypothetical protein	hypothetical protein	hypothetical protein
1018	2	1	0	0	0	0	0	tRNA (cytosine(49)-C(5))-methyltransferase	tRNA (cytosine(49)-C(5))-methyltransferase	tRNA (cytosine(49)-C(5))-methyltransferase
1012	2	1	0	0	0	0	0	peptidase PmbA	peptidase PmbA	peptidase PmbA
1011	2	1	0	0	0	0	0	ATP-binding region	ATP-binding region	ATP-binding region
1010	2	1	0	0	0	0	0	asparagine synthetase B	asparagine synthetase B	asparagine synthetase B
1006	2	1	0	0	0	0	0	Riboflavin kinase	Riboflavin kinase	Riboflavin kinase
1004	2	1	0	0	0	0	0	bifunctional folylpolyglutamate synthase/ dihydrofolate synthase	bifunctional folylpolyglutamate synthase/ dihydrofolate synthase	UDP-N-acetylmuramoyl-L-alanyl-D-glutamate--2, 6-diaminopimelate ligase
1003	2	1	0	0	0	0	0	Oligosaccharyl transferase STT3 subunit	Oligosaccharyl transferase STT3 subunit	Oligosaccharyl transferase STT3 subunit
753	3	1	0	0	0	0	0	30S ribosomal protein S5	30S ribosomal protein S5P	30S ribosomal protein S5	30S ribosomal protein S5
737	3	1	0	0	0	0	0	Universal stress protein	Universal stress protein	Universal stress protein	Universal stress protein
736	3	1	0	0	0	0	0	dCTP deaminase, dUMP-forming	dCTP deaminase, dUMP-forming	dCTP deaminase, dUMP-forming	dCTP deaminase, dUMP-forming
732	3	1	0	0	0	0	0	ORC1-type DNA replication protein	ORC1-type DNA replication protein	ORC1-type DNA replication protein	ORC1-type DNA replication protein
728	3	1	0	0	0	0	0	bifunctional RNase H/acid phosphatase	Histidine phosphatase superfamily (branch 1)	bifunctional RNase H/acid phosphatase	2,3-bisphosphoglycerate-dependent phosphoglycerate mutase
713	3	1	0	0	0	0	0	multidrug efflux system protein	multidrug efflux protein	multidrug efflux system protein	Spermidine export protein MdtJ
708	3	1	0	0	0	0	0	hypothetical protein	hypothetical protein	hypothetical protein	hypothetical protein
703	3	1	0	0	0	0	0	CobQ/CobB/MinD/ParA nucleotide binding domain protein	CobQ/CobB/MinD/ParA nucleotide binding domain protein	CobQ/CobB/MinD/ParA nucleotide binding domain protein	cell division inhibitor MinD
700	3	1	0	0	0	0	0	putative oxidoreductase	putative oxidoreductase	putative oxidoreductase	Inositol 2-dehydrogenase/D-chiro-inositol 3-dehydrogenase
692	3	1	0	0	0	0	0	hypothetical protein	hypothetical protein	hypothetical protein	hypothetical protein
691	3	1	0	0	0	0	0	Fcf1	Fcf1	Fcf1	Ribonuclease VapC9
679	3	1	0	0	0	0	0	hypothetical protein	hypothetical protein	hypothetical protein	hypothetical protein
669	3	1	0	0	0	0	0	hypothetical protein	hypothetical protein	hypothetical protein	hypothetical protein
668	3	1	0	0	0	0	0	hypothetical protein	hypothetical protein	hypothetical protein	hypothetical protein
666	3	1	0	0	0	0	0	hypothetical protein	hypothetical protein	hypothetical protein	hypothetical protein
663	3	1	0	0	0	0	0	Cobalamin-binding protein precursor	Cobalamin-binding protein precursor	Nickel uptake substrate-specific transmembrane region	Cobalamin-binding protein precursor
659	3	1	0	0	0	0	0	Leucine--tRNA ligase	Leucine--tRNA ligase	Leucine--tRNA ligase	Leucine--tRNA ligase
657	3	1	0	0	0	0	0	Nucleoside recognition	hypothetical protein	Nucleoside recognition	Nucleoside recognition
655	3	1	0	0	0	0	0	Inositol-1-monophosphatase	Inositol-1-monophosphatase	Inositol-1-monophosphatase	Inositol-1-monophosphatase
646	3	1	0	0	0	0	0	chaperone protein DnaJ	chaperone protein DnaJ	chaperone protein DnaJ	Chaperone protein DnaJ
645	3	1	0	0	0	0	0	ribonuclease Z	ribonuclease Z	ribonuclease Z	Ribonuclease BN
643	3	1	0	0	0	0	0	hypothetical protein	hypothetical protein	hypothetical protein	hypothetical protein
633	3	1	0	0	0	0	0	50S ribosomal protein L3	50S ribosomal protein L3	50S ribosomal protein L3	50S ribosomal protein L3
625	3	1	0	0	0	0	0	cell division protein FtsZ	Cell division protein FtsZ 1	cell division protein FtsZ	Cell division protein FtsZ
610	3	1	0	0	0	0	0	hypothetical protein	hypothetical protein	hypothetical protein	hypothetical protein
595	3	1	0	0	0	0	0	Undecaprenyl-diphosphatase	Undecaprenyl-diphosphatase	undecaprenyl pyrophosphate phosphatase	Undecaprenyl-diphosphatase
590	3	1	0	0	0	0	0	ribonuclease Z	lipoprotein NlpI	Ribonuclease BN	ribonuclease Z
583	3	1	0	0	0	0	0	hypothetical protein	hypothetical protein	hypothetical protein	hypothetical protein
582	3	1	0	0	0	0	0	hypothetical protein	hypothetical protein	hypothetical protein	hypothetical protein
562	3	1	0	0	0	0	0	putative ATP-binding protein	putative ATP-binding protein	putative ATP-binding protein	putative ATP-binding protein
557	3	1	0	0	0	0	0	hypothetical protein	hypothetical protein	hypothetical protein	hypothetical protein
556	3	1	0	0	0	0	0	6-pyruvoyl tetrahydropterin synthase	6-pyruvoyl tetrahydropterin synthase	6-pyruvoyl tetrahydropterin synthase	Dihydroneopterin monophosphate aldolase
555	3	1	0	0	0	0	0	hypothetical protein	hypothetical protein	hypothetical protein	hypothetical protein
554	3	1	0	0	0	0	0	Cohesin domain protein	Cohesin domain protein	hypothetical protein	Cohesin domain protein
491	4	1	0	0	0	0	0	hypothetical protein	hypothetical protein	hypothetical protein	hypothetical protein	hypothetical protein
467	4	1	0	0	0	0	0	DNA double-strand break repair protein Mre11	DNA double-strand break repair protein Mre11	DNA double-strand break repair protein Mre11	hypothetical protein	DNA double-strand break repair protein Mre11
454	4	1	0	0	0	0	0	CYTH domain protein	CYTH domain protein	CYTH domain protein	CYTH domain protein	CYTH domain protein
446	4	1	0	0	0	0	0	hypothetical protein	hypothetical protein	hypothetical protein	hypothetical protein	hypothetical protein
427	4	1	0	0	0	0	0	hypothetical protein	Bacterial Ig-like domain (group 1)	hypothetical protein	hypothetical protein	hypothetical protein
381	4	1	0	0	0	0	0	Chromosome partition protein Smc	Chromosome partition protein Smc	Chromosome partition protein Smc	Chromosome partition protein Smc	Chromosome partition protein Smc
373	4	1	0	0	0	0	0	hypothetical protein	hypothetical protein	hypothetical protein	hypothetical protein	hypothetical protein
182	6	1	0	0	0	0	0	hypothetical protein	hypothetical protein	hypothetical protein	hypothetical protein	hypothetical protein	hypothetical protein	hypothetical protein
302	5	1	0	0	0	0	0	Translocon-associated protein beta (TRAPB)	hypothetical protein	hypothetical protein	hypothetical protein	hypothetical protein	hypothetical protein
228	5	1	0	0	0	0	0	hypothetical protein	hypothetical protein	hypothetical protein	hypothetical protein	Ubiquinone biosynthesis O-methyltransferase	hypothetical protein
